# Supplementary material for: Parkinson’s Disease: From Metabolism to Genetics—A Comprehensive Review
Source: Curr Issues Mol Biol. 2026 Feb 26;48(3):254. doi: 10.3390/cimb48030254 (PMC13025149; doi:10.3390/cimb48030254)
Supplement: Supplementary file 1 [file cimb-48-00254-s001.zip]

Archive with 1 entries (1 files):
- cimb-4068078-supplementary.xlsx
