# Supplementary material for: Parkinson’s Disease: From Metabolism to Genetics—A Comprehensive Review
Source: Curr Issues Mol Biol. 2026 Feb 26;48(3):254. doi: 10.3390/cimb48030254 (PMC13025149; doi:10.3390/cimb48030254)
Supplement: Supplementary file 1 [file cimb-48-00254-s001.zip › cimb-4068078-supplementary.xlsx]

## Sheet: Blood
GeneName	DEGs	Origin	log2FC
ABCG5	URG	Calligaris et al (2015)	0.635661
ACRV1	URG	Calligaris et al (2015)	0.625356
ACSBG1	DRG	Calligaris et al (2015)	-0.476174
ANGPTL3	URG	Calligaris et al (2015)	0.543289
ANKRD57	URG	Calligaris et al (2015)	0.669762
ANXA9	DRG	Calligaris et al (2015)	-1.14117
AQP6	URG	Calligaris et al (2015)	0.416108
B3GALT2	DRG	Calligaris et al (2015)	-0.434611
BAALC	DRG	Calligaris et al (2015)	-0.481385
BTNL3	URG	Calligaris et al (2015)	2.57651
C14ORF113	DRG	Calligaris et al (2015)	-0.628612
CBX5	DRG	Calligaris et al (2015)	-0.466357
CCR9	DRG	Calligaris et al (2015)	-0.48533
CD22	DRG	Calligaris et al (2015)	-0.419367
CD248	DRG	Calligaris et al (2015)	-1.11619
CLEC4M	URG	Calligaris et al (2015)	0.59158
CMKLR1	URG	Calligaris et al (2015)	0.471899
CORO2B	DRG	Calligaris et al (2015)	-0.69592
CRIP2	DRG	Calligaris et al (2015)	-0.938312
CYP1B1	URG	Calligaris et al (2015)	0.528003
DDX51	DRG	Calligaris et al (2015)	-0.555372
DGKI	URG	Calligaris et al (2015)	0.510941
DMBT1	URG	Calligaris et al (2015)	0.641288
DPYSL3	URG	Calligaris et al (2015)	0.410433
DTNB	DRG	Calligaris et al (2015)	-0.849039
DUSP6	URG	Calligaris et al (2015)	0.453387
ELOVL4	DRG	Calligaris et al (2015)	-0.492361
ENC1	URG	Calligaris et al (2015)	0.626295
FLT3LG	DRG	Calligaris et al (2015)	-0.432411
FOXD1	URG	Calligaris et al (2015)	0.572579
GJB3	URG	Calligaris et al (2015)	0.732235
GPR17	DRG	Calligaris et al (2015)	-0.622059
GRM5	DRG	Calligaris et al (2015)	-0.614134
HCG2P7	URG	Calligaris et al (2015)	0.597749
HDAC6	URG	Calligaris et al (2015)	0.423102
HPCAL4	DRG	Calligaris et al (2015)	-0.450659
HRG	URG	Calligaris et al (2015)	0.626046
HTN3	DRG	Calligaris et al (2015)	-0.502826
IGHD	DRG	Calligaris et al (2015)	-0.533605
IL18R1	URG	Calligaris et al (2015)	0.438267
IL1RN	URG	Calligaris et al (2015)	0.48822
INTS1	URG	Calligaris et al (2015)	0.737172
KCND2	URG	Calligaris et al (2015)	0.512669
KCNMA1	URG	Calligaris et al (2015)	0.907252
KIF1C	DRG	Calligaris et al (2015)	-0.542431
KIF24	URG	Calligaris et al (2015)	0.530693
KLC2	DRG	Calligaris et al (2015)	-0.547976
LARP5	URG	Calligaris et al (2015)	0.592121
LOC442715	URG	Calligaris et al (2015)	0.69483
LPL	URG	Calligaris et al (2015)	0.70563
LRRN3	DRG	Calligaris et al (2015)	-0.531187
LUZP2	URG	Calligaris et al (2015)	0.591641
MAN1C1	DRG	Calligaris et al (2015)	-0.454728
MCM4	URG	Calligaris et al (2015)	0.946243
MGAT5	URG	Calligaris et al (2015)	0.841172
MLL	URG	Calligaris et al (2015)	0.77452
MSR1	URG	Calligaris et al (2015)	1.15571
MYH6	URG	Calligaris et al (2015)	0.778106
NR4A2	URG	Calligaris et al (2015)	0.604488
NRG1	URG	Calligaris et al (2015)	0.80339
NUAK1	URG	Calligaris et al (2015)	0.518722
PCDH17	URG	Calligaris et al (2015)	0.475701
PCDHGC3	URG	Calligaris et al (2015)	0.549978
PDE4A	DRG	Calligaris et al (2015)	-0.754059
POU3F1	DRG	Calligaris et al (2015)	-0.684792
PPP1R3D	URG	Calligaris et al (2015)	0.424984
PPP1R9A	URG	Calligaris et al (2015)	0.517078
PTPRR	URG	Calligaris et al (2015)	0.455559
RAI14	DRG	Calligaris et al (2015)	-0.908483
RAP2A	URG	Calligaris et al (2015)	0.600784
RBP3	DRG	Calligaris et al (2015)	-0.833439
RRBP1	URG	Calligaris et al (2015)	1.12827
S1PR2	URG	Calligaris et al (2015)	0.662172
SATB2	URG	Calligaris et al (2015)	0.665948
SERPINB3	URG	Calligaris et al (2015)	0.94756
SFRP5	DRG	Calligaris et al (2015)	-0.873637
SLC22A17	DRG	Calligaris et al (2015)	-1.06277
SLC9A5	DRG	Calligaris et al (2015)	-0.717043
SOCS7	URG	Calligaris et al (2015)	0.934012
TBL1Y	URG	Calligaris et al (2015)	0.758744
TCL1A	DRG	Calligaris et al (2015)	-0.459081
TGM4	DRG	Calligaris et al (2015)	-0.609864
TMPRSS2	URG	Calligaris et al (2015)	0.82755
TRMT61A	DRG	Calligaris et al (2015)	-0.405044
TRPC4	URG	Calligaris et al (2015)	0.660068
TRPV4	URG	Calligaris et al (2015)	0.733376
TSPAN15	DRG	Calligaris et al (2015)	-0.482767
TSSK2	URG	Calligaris et al (2015)	0.761704
TTLL7	URG	Calligaris et al (2015)	0.656158
TXNRD3	DRG	Calligaris et al (2015)	-0.678453
VCAN	URG	Calligaris et al (2015)	0.427563
VPREB3	DRG	Calligaris et al (2015)	-0.46824
XYLB	DRG	Calligaris et al (2015)	-0.473169
ZNF143	URG	Calligaris et al (2015)	0.610233
ZNF652	DRG	Calligaris et al (2015)	-0.498121
ZNF771	DRG	Calligaris et al (2015)	-0.933095
BCL2A1	URG	Henderson et al (2021)	0.66
CDK14	URG	Henderson et al (2021)	0.68
CLEC2B	URG	Henderson et al (2021)	0.67
COMMD6	URG	Henderson et al (2021)	0.64
COX6C	URG	Henderson et al (2021)	0.61
COX7B	URG	Henderson et al (2021)	0.61
ETV7	DRG	Henderson et al (2021)	-0.68
FAM200B	URG	Henderson et al (2021)	0.49
FOSB	DRG	Henderson et al (2021)	-0.69
GLIPR1	URG	Henderson et al (2021)	0.45
KIN	URG	Henderson et al (2021)	0.42
KLC3	DRG	Henderson et al (2021)	-0.48
LINC00265	DRG	Henderson et al (2021)	-0.43
LNC-PDK3-1	URG	Henderson et al (2021)	0.46
LSM3	URG	Henderson et al (2021)	0.63
LSMEM1	URG	Henderson et al (2021)	0.61
LY96	URG	Henderson et al (2021)	0.64
PC	DRG	Henderson et al (2021)	-0.54
RAD51C	URG	Henderson et al (2021)	0.56
RCAN1	URG	Henderson et al (2021)	0.61
RNF175	URG	Henderson et al (2021)	0.59
RPL34	URG	Henderson et al (2021)	0.66
RPS24	URG	Henderson et al (2021)	0.78
S100A8	URG	Henderson et al (2021)	0.62
TCF4	URG	Henderson et al (2021)	0.65
TUBB6	DRG	Henderson et al (2021)	-0.6
ZDHHC11	DRG	Henderson et al (2021)	-0.5
AATK	URG	Irmady et al (2023) S17	0.553418
ABC13-47488600E17.1	DRG	Irmady et al (2023) S17	-0.463085
ABC14-1188822O7.1	DRG	Irmady et al (2023) S17	-0.536201
ABC7-42418200C9.1	URG	Irmady et al (2023) S17	0.466959
ABC7-481722F1.1	URG	Irmady et al (2023) S17	0.493321
ABCA13	URG	Irmady et al (2023) S17	0.643245
ABCC4	DRG	Irmady et al (2023) S17	-0.492063
ABCD2	DRG	Irmady et al (2023) S17	-0.663694
ABCE1	DRG	Irmady et al (2023) S17	-0.519456
ABHD4	URG	Irmady et al (2023) S17	0.493787
ABHD5	URG	Irmady et al (2023) S17	0.549157
ABTB1	URG	Irmady et al (2023) S17	0.507
AC000099.1	URG	Irmady et al (2023) S17	0.414872
AC002456.2	URG	Irmady et al (2023) S17	0.479018
AC002511.3	URG	Irmady et al (2023) S17	0.518449
AC003080.4	URG	Irmady et al (2023) S17	0.510217
AC003090.1	URG	Irmady et al (2023) S17	0.47682
AC004053.1	URG	Irmady et al (2023) S17	0.465278
AC004076.9	DRG	Irmady et al (2023) S17	-0.506263
AC004381.8	DRG	Irmady et al (2023) S17	-0.513156
AC004543.2	URG	Irmady et al (2023) S17	0.423219
AC004603.4	DRG	Irmady et al (2023) S17	-0.434381
AC004791.2	URG	Irmady et al (2023) S17	1.35134
AC004980.9	URG	Irmady et al (2023) S17	2.48243
AC005162.4	URG	Irmady et al (2023) S17	0.697336
AC005517.3	URG	Irmady et al (2023) S17	0.434994
AC005532.5	URG	Irmady et al (2023) S17	0.400122
AC005593.2	URG	Irmady et al (2023) S17	0.41022
AC005780.1	URG	Irmady et al (2023) S17	0.580236
AC006129.2	DRG	Irmady et al (2023) S17	-0.434973
AC006262.4	URG	Irmady et al (2023) S17	0.403624
AC006942.4	URG	Irmady et al (2023) S17	0.480701
AC006987.6	URG	Irmady et al (2023) S17	0.691107
AC007131.1	URG	Irmady et al (2023) S17	0.453095
AC007193.6	DRG	Irmady et al (2023) S17	-0.423782
AC007272.3	URG	Irmady et al (2023) S17	0.426264
AC007556.3	URG	Irmady et al (2023) S17	0.73929
AC008074.5	URG	Irmady et al (2023) S17	0.714931
AC008592.8	URG	Irmady et al (2023) S17	0.673247
AC008984.2	URG	Irmady et al (2023) S17	0.524704
AC008984.7	URG	Irmady et al (2023) S17	0.800613
AC009299.3	DRG	Irmady et al (2023) S17	-0.662593
AC009299.4	DRG	Irmady et al (2023) S17	-0.454151
AC009506.1	URG	Irmady et al (2023) S17	0.739468
AC010547.9	DRG	Irmady et al (2023) S17	-0.571857
AC010731.3	URG	Irmady et al (2023) S17	0.458576
AC010761.6	URG	Irmady et al (2023) S17	0.407367
AC010983.1	DRG	Irmady et al (2023) S17	-0.624597
AC011330.5	DRG	Irmady et al (2023) S17	-0.930338
AC011380.8	URG	Irmady et al (2023) S17	0.494651
AC011380.9	URG	Irmady et al (2023) S17	0.586029
AC011513.4	URG	Irmady et al (2023) S17	0.818412
AC011551.3	URG	Irmady et al (2023) S17	0.4292
AC012363.4	URG	Irmady et al (2023) S17	0.714915
AC012454.4	URG	Irmady et al (2023) S17	0.40553
AC016700.5	URG	Irmady et al (2023) S17	0.490871
AC024067.1	URG	Irmady et al (2023) S17	0.452916
AC026150.6	DRG	Irmady et al (2023) S17	-0.603997
AC051649.12	DRG	Irmady et al (2023) S17	-0.747079
AC053503.6	URG	Irmady et al (2023) S17	0.442751
AC068282.3	URG	Irmady et al (2023) S17	0.436985
AC073069.2	DRG	Irmady et al (2023) S17	-0.484169
AC073115.7	DRG	Irmady et al (2023) S17	-0.402952
AC078852.1	DRG	Irmady et al (2023) S17	-0.432773
AC079776.3	URG	Irmady et al (2023) S17	0.411338
AC084082.3	DRG	Irmady et al (2023) S17	-0.599795
AC091814.2	DRG	Irmady et al (2023) S17	-0.646271
AC092620.3	URG	Irmady et al (2023) S17	0.432753
AC093495.4	URG	Irmady et al (2023) S17	0.740612
AC093802.1	URG	Irmady et al (2023) S17	0.577928
AC097495.2	URG	Irmady et al (2023) S17	0.408177
AC108004.3	DRG	Irmady et al (2023) S17	-0.40652
AC114271.2	URG	Irmady et al (2023) S17	0.456511
AC114752.3	DRG	Irmady et al (2023) S17	-0.481396
AC114812.9	URG	Irmady et al (2023) S17	0.439101
AC116366.5	URG	Irmady et al (2023) S17	0.810509
AC116366.6	URG	Irmady et al (2023) S17	0.595186
AC138035.2	URG	Irmady et al (2023) S17	0.468997
AC159540.14	DRG	Irmady et al (2023) S17	-0.54377
AC241377.1	URG	Irmady et al (2023) S17	1.43652
ACSL1	URG	Irmady et al (2023) S17	0.710064
ACSS3	URG	Irmady et al (2023) S17	0.575487
ACTBP8	DRG	Irmady et al (2023) S17	-0.793947
ACTR6	DRG	Irmady et al (2023) S17	-0.434928
ADAM1A	DRG	Irmady et al (2023) S17	-2.86145
ADAM8	URG	Irmady et al (2023) S17	0.453276
ADAMTS7	DRG	Irmady et al (2023) S17	-0.438823
ADAMTS7P1	DRG	Irmady et al (2023) S17	-0.444395
ADAMTSL4-AS1	URG	Irmady et al (2023) S17	0.40711
ADGRE2	URG	Irmady et al (2023) S17	0.473954
ADGRE3	URG	Irmady et al (2023) S17	0.446371
ADGRE4P	DRG	Irmady et al (2023) S17	-0.507458
ADGRG3	URG	Irmady et al (2023) S17	0.797322
ADIPOQ	URG	Irmady et al (2023) S17	0.411966
ADM	URG	Irmady et al (2023) S17	0.605621
AGAP12P	DRG	Irmady et al (2023) S17	-0.70587
AGAP9	DRG	Irmady et al (2023) S17	-0.535723
AGPAT5	DRG	Irmady et al (2023) S17	-0.424835
AKAP12	URG	Irmady et al (2023) S17	0.501821
AKAP2	DRG	Irmady et al (2023) S17	-0.459072
AL122127.25	DRG	Irmady et al (2023) S17	-0.587129
ALDH1A2	URG	Irmady et al (2023) S17	0.688257
ALG10B	DRG	Irmady et al (2023) S17	-0.401392
ALG1L13P	URG	Irmady et al (2023) S17	0.755224
ALOX15	DRG	Irmady et al (2023) S17	-0.748998
ALOX5AP	URG	Irmady et al (2023) S17	0.78237
ALPL	URG	Irmady et al (2023) S17	0.470549
ANKRD13B	DRG	Irmady et al (2023) S17	-0.417941
ANKRD18DP	DRG	Irmady et al (2023) S17	-0.490565
ANKRD20A1	DRG	Irmady et al (2023) S17	-1.09624
ANKRD20A4	DRG	Irmady et al (2023) S17	-0.737149
ANKRD30BL	URG	Irmady et al (2023) S17	0.43945
ANKRD36	DRG	Irmady et al (2023) S17	-0.40183
ANKRD36BP2	DRG	Irmady et al (2023) S17	-0.508743
ANO9	DRG	Irmady et al (2023) S17	-0.481614
ANP32AP1	DRG	Irmady et al (2023) S17	-0.432143
ANP32E	DRG	Irmady et al (2023) S17	-0.562518
ANPEP	URG	Irmady et al (2023) S17	0.451767
ANXA3	URG	Irmady et al (2023) S17	0.882716
ANXA6	DRG	Irmady et al (2023) S17	-0.420595
AOC2	URG	Irmady et al (2023) S17	0.486827
AOC3	URG	Irmady et al (2023) S17	0.619511
AP000265.1	URG	Irmady et al (2023) S17	0.432641
AP000442.4	URG	Irmady et al (2023) S17	0.563555
AP000640.10	URG	Irmady et al (2023) S17	0.569448
AP001171.1	URG	Irmady et al (2023) S17	0.449651
AP1S2	DRG	Irmady et al (2023) S17	-0.508299
AP5B1	URG	Irmady et al (2023) S17	0.675022
APMAP	URG	Irmady et al (2023) S17	0.499451
APOB	URG	Irmady et al (2023) S17	0.572598
APOBEC2	DRG	Irmady et al (2023) S17	-0.442964
APOBEC3A	URG	Irmady et al (2023) S17	0.611744
APOBEC3B	URG	Irmady et al (2023) S17	0.912233
APOD	URG	Irmady et al (2023) S17	0.533985
AQP9	URG	Irmady et al (2023) S17	0.563124
AREG	URG	Irmady et al (2023) S17	1.34203
ARG1	URG	Irmady et al (2023) S17	0.45969
ARHGAP11A	DRG	Irmady et al (2023) S17	-0.507413
ARHGAP26	URG	Irmady et al (2023) S17	0.417153
ARHGAP26-IT1	URG	Irmady et al (2023) S17	0.427933
ARHGAP42P5	URG	Irmady et al (2023) S17	0.431265
ARHGAP5	DRG	Irmady et al (2023) S17	-0.483353
ARHGAP9	URG	Irmady et al (2023) S17	0.448225
ARHGEF12	DRG	Irmady et al (2023) S17	-0.498977
ARHGEF40	URG	Irmady et al (2023) S17	0.477779
ARL11	URG	Irmady et al (2023) S17	0.471375
ARL4A	DRG	Irmady et al (2023) S17	-0.671609
ARL6	DRG	Irmady et al (2023) S17	-0.440196
ARMC1	DRG	Irmady et al (2023) S17	-0.419812
ASF1A	DRG	Irmady et al (2023) S17	-0.457383
ASF1B	URG	Irmady et al (2023) S17	0.495737
ASPM	DRG	Irmady et al (2023) S17	-0.551336
ASPRV1	URG	Irmady et al (2023) S17	0.486118
ATG2A	URG	Irmady et al (2023) S17	0.404069
ATOH8	URG	Irmady et al (2023) S17	0.663082
ATP5I	URG	Irmady et al (2023) S17	0.45173
ATP6V0B	URG	Irmady et al (2023) S17	0.52796
AVIL	URG	Irmady et al (2023) S17	0.5044
AZU1	URG	Irmady et al (2023) S17	0.702027
B3GNT8	URG	Irmady et al (2023) S17	0.4174
B3GNTL1	URG	Irmady et al (2023) S17	0.42772
B4GALNT3	DRG	Irmady et al (2023) S17	-0.734959
B4GALT2	URG	Irmady et al (2023) S17	0.442009
BAALC	URG	Irmady et al (2023) S17	0.504928
BANK1	DRG	Irmady et al (2023) S17	-0.557726
BARD1	DRG	Irmady et al (2023) S17	-0.436505
BATF2	URG	Irmady et al (2023) S17	0.580603
BCL11B	DRG	Irmady et al (2023) S17	-0.442054
BCL3	URG	Irmady et al (2023) S17	0.645098
BCL6	URG	Irmady et al (2023) S17	0.640557
BEST1	URG	Irmady et al (2023) S17	0.652997
BHMG1	DRG	Irmady et al (2023) S17	-0.726076
BIRC3	DRG	Irmady et al (2023) S17	-0.719859
BIVM-ERCC5	URG	Irmady et al (2023) S17	0.47897
BMI1	DRG	Irmady et al (2023) S17	-0.425545
BMP2	URG	Irmady et al (2023) S17	0.473356
BMP3	DRG	Irmady et al (2023) S17	-0.416742
BMS1P2	DRG	Irmady et al (2023) S17	-0.43158
BMX	URG	Irmady et al (2023) S17	0.927221
BNIP3L	DRG	Irmady et al (2023) S17	-0.461665
BNIP3P37	URG	Irmady et al (2023) S17	0.446674
BNIP3P41	DRG	Irmady et al (2023) S17	-0.503737
BOC	URG	Irmady et al (2023) S17	0.42646
BOK	URG	Irmady et al (2023) S17	1.24843
BP-2171C21.6	URG	Irmady et al (2023) S17	0.63094
BPGM	DRG	Irmady et al (2023) S17	-0.430376
BPI	URG	Irmady et al (2023) S17	0.899153
BRAFP1	DRG	Irmady et al (2023) S17	-0.448952
BST1	URG	Irmady et al (2023) S17	0.471264
BTLA	DRG	Irmady et al (2023) S17	-0.563398
BTNL10	DRG	Irmady et al (2023) S17	-0.448359
BTNL3	URG	Irmady et al (2023) S17	1.12059
BTNL8	URG	Irmady et al (2023) S17	0.589316
C10ORF111	URG	Irmady et al (2023) S17	0.428353
C12ORF29	DRG	Irmady et al (2023) S17	-0.413893
C15ORF54	DRG	Irmady et al (2023) S17	-0.641376
C17ORF100	DRG	Irmady et al (2023) S17	-0.470558
C17ORF107	URG	Irmady et al (2023) S17	0.485608
C17ORF62	URG	Irmady et al (2023) S17	0.418441
C19ORF35	URG	Irmady et al (2023) S17	0.489419
C1QB	URG	Irmady et al (2023) S17	0.40221
C1RL	URG	Irmady et al (2023) S17	0.419333
C20ORF166-AS1	URG	Irmady et al (2023) S17	0.405987
C21ORF33	URG	Irmady et al (2023) S17	0.681903
C21ORF91	DRG	Irmady et al (2023) S17	-0.479108
C2CD4A	URG	Irmady et al (2023) S17	0.448795
C3ORF20	URG	Irmady et al (2023) S17	0.476931
C4ORF19	URG	Irmady et al (2023) S17	0.450392
C5AR1	URG	Irmady et al (2023) S17	0.596629
C5AR2	URG	Irmady et al (2023) S17	0.422118
C5ORF47	URG	Irmady et al (2023) S17	0.560733
C7ORF43	URG	Irmady et al (2023) S17	0.426567
C7ORF55-LUC7L2	DRG	Irmady et al (2023) S17	-0.895138
C7ORF61	URG	Irmady et al (2023) S17	0.460626
CA4	URG	Irmady et al (2023) S17	0.830088
CACNA1E	URG	Irmady et al (2023) S17	0.639719
CACNG3	URG	Irmady et al (2023) S17	0.454535
CADM2	DRG	Irmady et al (2023) S17	-0.433325
CAMK4	DRG	Irmady et al (2023) S17	-0.448057
CAMP	URG	Irmady et al (2023) S17	0.999502
CARD14	URG	Irmady et al (2023) S17	0.445171
CARNMT1	DRG	Irmady et al (2023) S17	-0.441895
CASD1	DRG	Irmady et al (2023) S17	-0.410898
CASP1P2	DRG	Irmady et al (2023) S17	-0.446349
CASP5	URG	Irmady et al (2023) S17	0.45887
CASP8AP2	DRG	Irmady et al (2023) S17	-0.427057
CASS4	URG	Irmady et al (2023) S17	0.419889
CATIP-AS1	URG	Irmady et al (2023) S17	0.468237
CBLN2	URG	Irmady et al (2023) S17	0.43088
CBS	URG	Irmady et al (2023) S17	0.431501
CBX3P2	URG	Irmady et al (2023) S17	0.512662
CCDC144A	DRG	Irmady et al (2023) S17	-0.515333
CCDC152	DRG	Irmady et al (2023) S17	-0.604189
CCDC50	DRG	Irmady et al (2023) S17	-0.432759
CCL3	URG	Irmady et al (2023) S17	0.405565
CCNA1	URG	Irmady et al (2023) S17	0.570128
CCNJL	URG	Irmady et al (2023) S17	0.723578
CCR5	DRG	Irmady et al (2023) S17	-0.651951
CCR9	DRG	Irmady et al (2023) S17	-0.523452
CD101	DRG	Irmady et al (2023) S17	-0.549374
CD177	URG	Irmady et al (2023) S17	0.459736
CD180	DRG	Irmady et al (2023) S17	-0.532277
CD200R1	DRG	Irmady et al (2023) S17	-0.408197
CD2AP	DRG	Irmady et al (2023) S17	-0.459326
CD300LD	URG	Irmady et al (2023) S17	0.517149
CD36	DRG	Irmady et al (2023) S17	-0.547881
CD52	DRG	Irmady et al (2023) S17	-0.447513
CD55	URG	Irmady et al (2023) S17	0.529233
CD69	DRG	Irmady et al (2023) S17	-0.43
CD79B	DRG	Irmady et al (2023) S17	-0.43472
CD8A	DRG	Irmady et al (2023) S17	-0.495331
CD8B	DRG	Irmady et al (2023) S17	-0.70222
CD8BP	DRG	Irmady et al (2023) S17	-0.493381
CDA	URG	Irmady et al (2023) S17	0.683842
CDC27P1	DRG	Irmady et al (2023) S17	-0.479856
CDC42BPA	DRG	Irmady et al (2023) S17	-0.435209
CDC42EP2	URG	Irmady et al (2023) S17	0.929369
CDC42EP4	URG	Irmady et al (2023) S17	0.478318
CDCA7	DRG	Irmady et al (2023) S17	-0.49187
CDK5R1	URG	Irmady et al (2023) S17	0.686498
CDK6	DRG	Irmady et al (2023) S17	-0.423779
CEACAM1	URG	Irmady et al (2023) S17	0.434578
CEACAM3	URG	Irmady et al (2023) S17	0.511178
CEACAM4	URG	Irmady et al (2023) S17	0.499285
CEACAM6	URG	Irmady et al (2023) S17	0.416578
CEACAM8	URG	Irmady et al (2023) S17	0.592804
CEBPB	URG	Irmady et al (2023) S17	0.551192
CEBPD	URG	Irmady et al (2023) S17	0.635798
CECR6	URG	Irmady et al (2023) S17	0.581682
CEMIP	DRG	Irmady et al (2023) S17	-0.466123
CENPE	DRG	Irmady et al (2023) S17	-0.522045
CENPQ	DRG	Irmady et al (2023) S17	-0.476601
CEP19	URG	Irmady et al (2023) S17	0.479975
CEP290	DRG	Irmady et al (2023) S17	-0.50392
CFAP58	URG	Irmady et al (2023) S17	0.562405
CFAP58-AS1	URG	Irmady et al (2023) S17	0.555106
CH17-258A22.4	URG	Irmady et al (2023) S17	0.446683
CH17-296N19.1	URG	Irmady et al (2023) S17	0.478326
CH507-24F1.2	DRG	Irmady et al (2023) S17	-2.0051
CH507-254M2.3	DRG	Irmady et al (2023) S17	-0.738793
CH507-9B2.3	DRG	Irmady et al (2023) S17	-0.543232
CH507-9B2.5	DRG	Irmady et al (2023) S17	-0.578243
CHEK2P2	URG	Irmady et al (2023) S17	0.734438
CHI3L1	URG	Irmady et al (2023) S17	0.550903
CHIC1	DRG	Irmady et al (2023) S17	-0.471928
CHIT1	URG	Irmady et al (2023) S17	0.533327
CHML	DRG	Irmady et al (2023) S17	-0.412071
CHST15	URG	Irmady et al (2023) S17	0.467658
CITED4	URG	Irmady et al (2023) S17	0.822316
CITF22-49E9.3	URG	Irmady et al (2023) S17	0.550038
CKAP4	URG	Irmady et al (2023) S17	0.442732
CKLF	URG	Irmady et al (2023) S17	0.423792
CLC	DRG	Irmady et al (2023) S17	-0.405618
CLEC18A	URG	Irmady et al (2023) S17	0.521419
CLEC3A	URG	Irmady et al (2023) S17	0.427981
CLEC4E	URG	Irmady et al (2023) S17	0.78423
CMAS	DRG	Irmady et al (2023) S17	-0.404526
CMPK1	DRG	Irmady et al (2023) S17	-0.418735
CMTM1	URG	Irmady et al (2023) S17	0.461875
CMTM2	URG	Irmady et al (2023) S17	0.834938
CNN2	URG	Irmady et al (2023) S17	0.489503
CNN2P9	URG	Irmady et al (2023) S17	0.504815
CNTNAP3	URG	Irmady et al (2023) S17	0.670345
CNTNAP3B	URG	Irmady et al (2023) S17	0.44578
COL13A1	URG	Irmady et al (2023) S17	0.528166
COL17A1	URG	Irmady et al (2023) S17	0.771176
COL19A1	DRG	Irmady et al (2023) S17	-0.45697
COL9A3	URG	Irmady et al (2023) S17	1.01165
COMMD6	DRG	Irmady et al (2023) S17	-0.497065
COMMD8	DRG	Irmady et al (2023) S17	-0.507486
COPS2	DRG	Irmady et al (2023) S17	-0.562286
CPA3	URG	Irmady et al (2023) S17	0.868553
CPA5	DRG	Irmady et al (2023) S17	-0.543585
CPSF6	DRG	Irmady et al (2023) S17	-0.405377
CR1	URG	Irmady et al (2023) S17	0.518508
CRACR2B	URG	Irmady et al (2023) S17	0.437115
CREB5	URG	Irmady et al (2023) S17	0.627562
CRISP3	URG	Irmady et al (2023) S17	0.426589
CRISPLD2	URG	Irmady et al (2023) S17	0.524937
CRMP1	DRG	Irmady et al (2023) S17	-0.625557
CRTAM	DRG	Irmady et al (2023) S17	-0.407059
CRYBG3	DRG	Irmady et al (2023) S17	-0.469667
CSAD	URG	Irmady et al (2023) S17	0.424626
CSF3R	URG	Irmady et al (2023) S17	0.536841
CSRNP1	URG	Irmady et al (2023) S17	0.527331
CSTF3	DRG	Irmady et al (2023) S17	-0.4062
CTA-125H2.2	URG	Irmady et al (2023) S17	0.746934
CTA-286B10.7	URG	Irmady et al (2023) S17	0.475914
CTA-384D8.34	URG	Irmady et al (2023) S17	0.713498
CTA-384D8.35	URG	Irmady et al (2023) S17	0.62775
CTA-722E9.1	DRG	Irmady et al (2023) S17	-0.50022
CTAGE6	DRG	Irmady et al (2023) S17	-0.806254
CTAGE8	URG	Irmady et al (2023) S17	0.566786
CTB-113D17.1	URG	Irmady et al (2023) S17	0.428859
CTB-36H16.2	DRG	Irmady et al (2023) S17	-0.427726
CTB-41I6.1	URG	Irmady et al (2023) S17	0.76583
CTB-41I6.2	URG	Irmady et al (2023) S17	0.59495
CTB-61M7.2	URG	Irmady et al (2023) S17	0.504331
CTB-83J4.1	URG	Irmady et al (2023) S17	0.543872
CTC-232P5.3	URG	Irmady et al (2023) S17	0.747974
CTC-246B18.10	URG	Irmady et al (2023) S17	0.494498
CTC-250P20.2	URG	Irmady et al (2023) S17	0.818944
CTC-260F20.3	DRG	Irmady et al (2023) S17	-0.420859
CTC-510F12.4	URG	Irmady et al (2023) S17	0.716153
CTC-534A2.2	DRG	Irmady et al (2023) S17	-0.467576
CTD-2050E21.1	URG	Irmady et al (2023) S17	0.43534
CTD-2184D3.6	URG	Irmady et al (2023) S17	0.415696
CTD-2192J16.17	URG	Irmady et al (2023) S17	2.12811
CTD-2196E14.9	URG	Irmady et al (2023) S17	0.704725
CTD-2199O4.3	DRG	Irmady et al (2023) S17	-0.577431
CTD-2199O4.6	DRG	Irmady et al (2023) S17	-0.546567
CTD-2207P18.2	URG	Irmady et al (2023) S17	0.460182
CTD-2215E18.1	DRG	Irmady et al (2023) S17	-0.46118
CTD-2231E14.8	URG	Irmady et al (2023) S17	0.61976
CTD-2302E22.6	DRG	Irmady et al (2023) S17	-0.4112
CTD-2313J17.1	URG	Irmady et al (2023) S17	0.689059
CTD-2530H12.2	URG	Irmady et al (2023) S17	0.679253
CTD-2545G14.6	URG	Irmady et al (2023) S17	0.6315
CTD-2550O8.5	URG	Irmady et al (2023) S17	0.745616
CTD-2553L13.10	DRG	Irmady et al (2023) S17	-0.479255
CTD-2561J22.2	DRG	Irmady et al (2023) S17	-0.608036
CTD-2562J15.6	URG	Irmady et al (2023) S17	0.521302
CTD-2588E21.1	URG	Irmady et al (2023) S17	0.775073
CTD-2623N2.3	DRG	Irmady et al (2023) S17	-0.457091
CTD-2651B20.1	URG	Irmady et al (2023) S17	0.464758
CTD-3025N20.3	DRG	Irmady et al (2023) S17	-0.663706
CTD-3035K23.6	URG	Irmady et al (2023) S17	0.607649
CTD-3088G3.8	URG	Irmady et al (2023) S17	0.466434
CTD-3116E22.7	URG	Irmady et al (2023) S17	0.476878
CTD-3187F8.15	URG	Irmady et al (2023) S17	0.538389
CTD-3195I5.3	URG	Irmady et al (2023) S17	0.517715
CTD-3214H19.16	URG	Irmady et al (2023) S17	1.74343
CTRL	URG	Irmady et al (2023) S17	0.445687
CTSG	URG	Irmady et al (2023) S17	0.844056
CUL5	DRG	Irmady et al (2023) S17	-0.428998
CXCL1	URG	Irmady et al (2023) S17	0.563489
CXCL16	URG	Irmady et al (2023) S17	0.610863
CXCR1	URG	Irmady et al (2023) S17	0.62616
CXCR2	URG	Irmady et al (2023) S17	0.565844
CXORF57	DRG	Irmady et al (2023) S17	-0.432409
CYP26C1	URG	Irmady et al (2023) S17	0.667702
CYP4F10P	URG	Irmady et al (2023) S17	0.648098
CYP4F29P	DRG	Irmady et al (2023) S17	-0.696377
CYP4F3	URG	Irmady et al (2023) S17	0.652361
CYP51A1	DRG	Irmady et al (2023) S17	-0.413539
CYSTM1	URG	Irmady et al (2023) S17	0.474613
DAAM2	URG	Irmady et al (2023) S17	0.841552
DACT1	DRG	Irmady et al (2023) S17	-0.623907
DAPK2	URG	Irmady et al (2023) S17	0.412818
DCC	URG	Irmady et al (2023) S17	0.475738
DCLRE1A	DRG	Irmady et al (2023) S17	-0.492522
DCUN1D1	DRG	Irmady et al (2023) S17	-0.401195
DDX11	DRG	Irmady et al (2023) S17	-0.483053
DDX11L1	URG	Irmady et al (2023) S17	0.598075
DDX21	DRG	Irmady et al (2023) S17	-0.406026
DEFA1B	URG	Irmady et al (2023) S17	1.34001
DEFA4	URG	Irmady et al (2023) S17	0.981266
DENND3	URG	Irmady et al (2023) S17	0.451675
DEPDC1	DRG	Irmady et al (2023) S17	-0.535702
DFFBP1	URG	Irmady et al (2023) S17	0.434167
DGAT2	URG	Irmady et al (2023) S17	0.592784
DGKK	URG	Irmady et al (2023) S17	0.589195
DHRS13	URG	Irmady et al (2023) S17	0.520384
DHRS9	URG	Irmady et al (2023) S17	0.479896
DHRSX	URG	Irmady et al (2023) S17	0.478571
DHX34	URG	Irmady et al (2023) S17	0.452201
DIAPH2-AS1	URG	Irmady et al (2023) S17	0.479207
DIRC2	URG	Irmady et al (2023) S17	0.447758
DKFZP434L187	URG	Irmady et al (2023) S17	0.452796
DKK3	DRG	Irmady et al (2023) S17	-0.47899
DLGAP5	DRG	Irmady et al (2023) S17	-0.430056
DNAJB5	URG	Irmady et al (2023) S17	0.506473
DNAJC6	DRG	Irmady et al (2023) S17	-0.470596
DNTTIP1	URG	Irmady et al (2023) S17	0.406817
DOCK4	URG	Irmady et al (2023) S17	0.520795
DOCK5	URG	Irmady et al (2023) S17	0.485593
DOK3	URG	Irmady et al (2023) S17	0.536946
DOK4	URG	Irmady et al (2023) S17	0.609094
DPRXP4	URG	Irmady et al (2023) S17	0.40034
DPYSL2	DRG	Irmady et al (2023) S17	-0.446887
DRC1	URG	Irmady et al (2023) S17	0.56443
DSCAM	DRG	Irmady et al (2023) S17	-0.412118
DSP	DRG	Irmady et al (2023) S17	-0.534502
DUSP1	URG	Irmady et al (2023) S17	0.83546
DUSP13	URG	Irmady et al (2023) S17	1.07151
DYNLT3	DRG	Irmady et al (2023) S17	-0.506554
DYSF	URG	Irmady et al (2023) S17	0.497037
ECHDC3	URG	Irmady et al (2023) S17	0.498287
EDIL3	DRG	Irmady et al (2023) S17	-0.89218
EFCAB1	URG	Irmady et al (2023) S17	0.597192
EFCAB13	DRG	Irmady et al (2023) S17	-0.568782
EFCAB7	DRG	Irmady et al (2023) S17	-0.414665
EHF	DRG	Irmady et al (2023) S17	-0.484631
EIF1AX	DRG	Irmady et al (2023) S17	-0.471613
EIF3CL	DRG	Irmady et al (2023) S17	-0.420676
ELANE	URG	Irmady et al (2023) S17	0.857937
ENPP3	URG	Irmady et al (2023) S17	0.425507
ENPP4	DRG	Irmady et al (2023) S17	-0.414231
ENTPD1	URG	Irmady et al (2023) S17	0.448653
EPHB1	URG	Irmady et al (2023) S17	0.485464
EPHB4	URG	Irmady et al (2023) S17	0.686041
EPPK1	URG	Irmady et al (2023) S17	0.473283
EPRS	DRG	Irmady et al (2023) S17	-0.444624
ERAP2	DRG	Irmady et al (2023) S17	-0.51786
ERG	URG	Irmady et al (2023) S17	0.550294
ERGIC1	URG	Irmady et al (2023) S17	0.456391
ERI3-IT1	DRG	Irmady et al (2023) S17	-0.622774
ERV3-1	URG	Irmady et al (2023) S17	0.419126
ERVH48-1	URG	Irmady et al (2023) S17	0.808465
ESF1	DRG	Irmady et al (2023) S17	-0.437564
ESM1	DRG	Irmady et al (2023) S17	-0.699476
ESPN	URG	Irmady et al (2023) S17	0.666521
ETNK1	DRG	Irmady et al (2023) S17	-0.440899
ETV5	URG	Irmady et al (2023) S17	0.418446
EVI2A	DRG	Irmady et al (2023) S17	-0.512411
EVPL	DRG	Irmady et al (2023) S17	-0.408704
EXOC3L1	URG	Irmady et al (2023) S17	0.502601
EXTL3	URG	Irmady et al (2023) S17	0.411806
EZR	DRG	Irmady et al (2023) S17	-0.464286
F11R	URG	Irmady et al (2023) S17	0.478813
F2RL1	URG	Irmady et al (2023) S17	0.423244
F8A1	URG	Irmady et al (2023) S17	0.577322
FAM101B	URG	Irmady et al (2023) S17	0.428556
FAM133DP	DRG	Irmady et al (2023) S17	-0.456245
FAM138A	URG	Irmady et al (2023) S17	0.42073
FAM138C	DRG	Irmady et al (2023) S17	-0.91308
FAM157A	URG	Irmady et al (2023) S17	0.568359
FAM157B	URG	Irmady et al (2023) S17	0.647295
FAM157C	URG	Irmady et al (2023) S17	0.491634
FAM174A	URG	Irmady et al (2023) S17	0.426547
FAM212B	URG	Irmady et al (2023) S17	0.62499
FAM215A	URG	Irmady et al (2023) S17	0.404242
FAM218A	DRG	Irmady et al (2023) S17	-0.432343
FAM224B	DRG	Irmady et al (2023) S17	-0.991806
FAM225A	URG	Irmady et al (2023) S17	0.52525
FAM230B	URG	Irmady et al (2023) S17	0.63929
FAM30A	DRG	Irmady et al (2023) S17	-0.489495
FAM35A	DRG	Irmady et al (2023) S17	-0.478641
FAM35BP	DRG	Irmady et al (2023) S17	-0.781097
FAM35DP	DRG	Irmady et al (2023) S17	-0.577802
FAM3C	DRG	Irmady et al (2023) S17	-0.414549
FAM3C2	DRG	Irmady et al (2023) S17	-1.6515
FAM3D	URG	Irmady et al (2023) S17	0.437999
FAM41C	URG	Irmady et al (2023) S17	0.527788
FAM46C	DRG	Irmady et al (2023) S17	-0.563753
FAM53C	URG	Irmady et al (2023) S17	0.577541
FAM63A	URG	Irmady et al (2023) S17	0.468189
FAM72C	DRG	Irmady et al (2023) S17	-0.805724
FAM91A3P	URG	Irmady et al (2023) S17	0.611514
FAM95B1	DRG	Irmady et al (2023) S17	-1.04019
FAT4	URG	Irmady et al (2023) S17	0.750897
FBXL13	URG	Irmady et al (2023) S17	0.767855
FCAR	URG	Irmady et al (2023) S17	0.812476
FCER2	DRG	Irmady et al (2023) S17	-0.542778
FCF1P1	URG	Irmady et al (2023) S17	0.438577
FCGR1A	URG	Irmady et al (2023) S17	0.546415
FCGR1B	URG	Irmady et al (2023) S17	0.726568
FCGR1CP	URG	Irmady et al (2023) S17	0.572533
FCGR2A	URG	Irmady et al (2023) S17	0.646687
FEZF2	URG	Irmady et al (2023) S17	0.633725
FFAR2	URG	Irmady et al (2023) S17	0.512955
FGF1	DRG	Irmady et al (2023) S17	-0.401182
FGF7P3	URG	Irmady et al (2023) S17	0.407609
FHL3	URG	Irmady et al (2023) S17	0.402852
FKBP5	URG	Irmady et al (2023) S17	0.478604
FLG	DRG	Irmady et al (2023) S17	-0.51176
FLJ26245	DRG	Irmady et al (2023) S17	-0.453965
FLJ38576	DRG	Irmady et al (2023) S17	-0.401068
FLNC	DRG	Irmady et al (2023) S17	-0.47603
FLOT1	URG	Irmady et al (2023) S17	0.416217
FLOT2	URG	Irmady et al (2023) S17	0.485404
FOLR3	URG	Irmady et al (2023) S17	0.753181
FOS	URG	Irmady et al (2023) S17	0.854983
FOSL2	URG	Irmady et al (2023) S17	0.543657
FOXB2	URG	Irmady et al (2023) S17	0.649976
FOXN3-AS1	URG	Irmady et al (2023) S17	0.490907
FPR1	URG	Irmady et al (2023) S17	0.700969
FPR2	URG	Irmady et al (2023) S17	0.610223
FRAT1	URG	Irmady et al (2023) S17	0.588925
FRAT2	URG	Irmady et al (2023) S17	0.48049
FRG1EP	DRG	Irmady et al (2023) S17	-0.518979
FRG1JP	DRG	Irmady et al (2023) S17	-0.638341
FRRS1	DRG	Irmady et al (2023) S17	-0.519612
FUT7	URG	Irmady et al (2023) S17	0.421348
FZD10	URG	Irmady et al (2023) S17	0.446338
G0S2	URG	Irmady et al (2023) S17	0.428108
GAB2	URG	Irmady et al (2023) S17	0.55679
GALNT14	URG	Irmady et al (2023) S17	0.521437
GAS1	URG	Irmady et al (2023) S17	0.480355
GAS6-AS1	DRG	Irmady et al (2023) S17	-0.407323
GCA	URG	Irmady et al (2023) S17	0.408542
GCNT1P3	URG	Irmady et al (2023) S17	0.514484
GCNT4	DRG	Irmady et al (2023) S17	-0.425301
GHRL	URG	Irmady et al (2023) S17	0.405211
GIMAP1-GIMAP5	URG	Irmady et al (2023) S17	1.60429
GJA6P	URG	Irmady et al (2023) S17	0.460483
GK	URG	Irmady et al (2023) S17	0.41906
GLS	DRG	Irmady et al (2023) S17	-0.422167
GLT1D1	URG	Irmady et al (2023) S17	0.59023
GML	DRG	Irmady et al (2023) S17	-0.514356
GNPDA2	DRG	Irmady et al (2023) S17	-0.467499
GOLGA2P10	DRG	Irmady et al (2023) S17	-0.462311
GOLGA6L1	DRG	Irmady et al (2023) S17	-0.697909
GOLGA8K	URG	Irmady et al (2023) S17	0.659863
GOLGA8O	DRG	Irmady et al (2023) S17	-0.83384
GOLT1B	DRG	Irmady et al (2023) S17	-0.486455
GPAT2	DRG	Irmady et al (2023) S17	-0.578724
GPAT3	URG	Irmady et al (2023) S17	0.454417
GPR15	DRG	Irmady et al (2023) S17	-0.626148
GPR153	URG	Irmady et al (2023) S17	0.416237
GPR174	DRG	Irmady et al (2023) S17	-0.405276
GPR18	DRG	Irmady et al (2023) S17	-0.426127
GPR180	DRG	Irmady et al (2023) S17	-0.437354
GPR27	URG	Irmady et al (2023) S17	0.595603
GPR78	DRG	Irmady et al (2023) S17	-0.448809
GPR82	DRG	Irmady et al (2023) S17	-0.445929
GPSM3	URG	Irmady et al (2023) S17	0.412175
GPX3	URG	Irmady et al (2023) S17	0.97262
GRAPL	DRG	Irmady et al (2023) S17	-0.438746
GRIA3	DRG	Irmady et al (2023) S17	-0.646579
GRIK4	URG	Irmady et al (2023) S17	0.521501
GRINA	URG	Irmady et al (2023) S17	0.433296
GRIP2	DRG	Irmady et al (2023) S17	-0.516406
GRM7-AS2	URG	Irmady et al (2023) S17	0.79004
GS1-279B7.2	URG	Irmady et al (2023) S17	0.652051
GS1-590J6.3	URG	Irmady et al (2023) S17	0.423281
GSDMC	URG	Irmady et al (2023) S17	0.4457
GSTM1	DRG	Irmady et al (2023) S17	-1.62921
GYPA	DRG	Irmady et al (2023) S17	-0.464738
GZMK	DRG	Irmady et al (2023) S17	-0.612662
H1F0	DRG	Irmady et al (2023) S17	-0.502606
HAL	URG	Irmady et al (2023) S17	0.573225
HAUS4	URG	Irmady et al (2023) S17	0.432082
HBA1	URG	Irmady et al (2023) S17	0.4997
HBB	URG	Irmady et al (2023) S17	0.484418
HBG1	URG	Irmady et al (2023) S17	0.437551
HCAR2	URG	Irmady et al (2023) S17	0.573889
HCAR3	URG	Irmady et al (2023) S17	0.531887
HCG14	URG	Irmady et al (2023) S17	0.441775
HCG27	URG	Irmady et al (2023) S17	0.71254
HDAC9	DRG	Irmady et al (2023) S17	-0.534148
HDC	URG	Irmady et al (2023) S17	0.827295
HECW2	URG	Irmady et al (2023) S17	0.670098
HEPACAM2	DRG	Irmady et al (2023) S17	-0.430421
HEPH	URG	Irmady et al (2023) S17	0.544563
HERC2P10	DRG	Irmady et al (2023) S17	-0.99724
HEY1	URG	Irmady et al (2023) S17	0.542878
HIST1H1T	URG	Irmady et al (2023) S17	0.63859
HLA-C	URG	Irmady et al (2023) S17	0.501247
HLA-DOA	DRG	Irmady et al (2023) S17	-0.430106
HLA-DQA2	DRG	Irmady et al (2023) S17	-0.510981
HLA-DRB5	DRG	Irmady et al (2023) S17	-0.525022
HLA-DRB6	DRG	Irmady et al (2023) S17	-0.51712
HLA-J	DRG	Irmady et al (2023) S17	-0.667732
HLA-K	DRG	Irmady et al (2023) S17	-0.421876
HLA-W	URG	Irmady et al (2023) S17	0.640372
HLTF	DRG	Irmady et al (2023) S17	-0.486576
HLX	URG	Irmady et al (2023) S17	0.683555
HMGB1P20	URG	Irmady et al (2023) S17	0.622016
HMGN1P10	DRG	Irmady et al (2023) S17	-0.515091
HMMR	DRG	Irmady et al (2023) S17	-0.454567
HNRNPA1	DRG	Irmady et al (2023) S17	-0.446921
HNRNPA1L2	DRG	Irmady et al (2023) S17	-0.458537
HNRNPA1P70	DRG	Irmady et al (2023) S17	-0.521357
HOOK1	DRG	Irmady et al (2023) S17	-0.532706
HOXA-AS2	DRG	Irmady et al (2023) S17	-0.401772
HOXC12	URG	Irmady et al (2023) S17	0.455979
HOXC4	URG	Irmady et al (2023) S17	0.516459
HPYR1	URG	Irmady et al (2023) S17	0.402181
HRASLS	URG	Irmady et al (2023) S17	0.560422
HRASLS5	DRG	Irmady et al (2023) S17	-0.431931
HRH2	URG	Irmady et al (2023) S17	0.561279
HS3ST3A1	URG	Irmady et al (2023) S17	0.887741
HS3ST4	URG	Irmady et al (2023) S17	0.535483
HSF5	DRG	Irmady et al (2023) S17	-0.414199
HSH2D	URG	Irmady et al (2023) S17	0.515187
HSP90AB7P	URG	Irmady et al (2023) S17	0.484578
HSPA6	URG	Irmady et al (2023) S17	0.679603
IBTK	DRG	Irmady et al (2023) S17	-0.421554
ICAM3	URG	Irmady et al (2023) S17	0.446556
ICOS	DRG	Irmady et al (2023) S17	-0.502726
IDO1	DRG	Irmady et al (2023) S17	-0.49228
IDS	URG	Irmady et al (2023) S17	0.44893
IER3	URG	Irmady et al (2023) S17	0.631596
IFFO2	DRG	Irmady et al (2023) S17	-0.404413
IFI6	URG	Irmady et al (2023) S17	0.5056
IFIT1	URG	Irmady et al (2023) S17	0.480513
IFIT1B	DRG	Irmady et al (2023) S17	-0.601837
IFIT3	URG	Irmady et al (2023) S17	0.40883
IFITM1	URG	Irmady et al (2023) S17	0.497038
IFITM2	URG	Irmady et al (2023) S17	0.690469
IFITM3	URG	Irmady et al (2023) S17	1.0454
IFNG	DRG	Irmady et al (2023) S17	-0.768912
IFRD1	URG	Irmady et al (2023) S17	0.448769
IGF2BP2	DRG	Irmady et al (2023) S17	-0.434172
IGFN1	DRG	Irmady et al (2023) S17	-0.508936
IGHD	DRG	Irmady et al (2023) S17	-0.592594
IGHG2	URG	Irmady et al (2023) S17	0.478083
IGHG4	URG	Irmady et al (2023) S17	0.400842
IGHJ3	DRG	Irmady et al (2023) S17	-0.456726
IGHJ3P	DRG	Irmady et al (2023) S17	-0.459727
IGHJ4	DRG	Irmady et al (2023) S17	-0.492298
IGHJ6	DRG	Irmady et al (2023) S17	-1.16933
IGHM	DRG	Irmady et al (2023) S17	-0.637077
IGHV1-3	DRG	Irmady et al (2023) S17	-0.804336
IGHV2-5	DRG	Irmady et al (2023) S17	-0.442532
IGHV3-15	DRG	Irmady et al (2023) S17	-0.402239
IGHV3-33	DRG	Irmady et al (2023) S17	-0.529591
IGHV3-48	DRG	Irmady et al (2023) S17	-0.849283
IGHV3-49	DRG	Irmady et al (2023) S17	-0.589908
IGHV4-4	DRG	Irmady et al (2023) S17	-0.889361
IGHV4-59	DRG	Irmady et al (2023) S17	-0.611257
IGHV4-61	URG	Irmady et al (2023) S17	0.400788
IGKJ2	DRG	Irmady et al (2023) S17	-0.460442
IGKV1-17	DRG	Irmady et al (2023) S17	-0.71525
IGKV1-27	DRG	Irmady et al (2023) S17	-0.426042
IGLC1	URG	Irmady et al (2023) S17	0.679148
IGLL5	DRG	Irmady et al (2023) S17	-0.65464
IGLV2-14	DRG	Irmady et al (2023) S17	-0.681576
IGLV2-23	URG	Irmady et al (2023) S17	0.783521
IGLV3-12	DRG	Irmady et al (2023) S17	-0.927783
IGLV3-13	DRG	Irmady et al (2023) S17	-0.738479
IKBKGP1	URG	Irmady et al (2023) S17	0.605512
IL13RA1	URG	Irmady et al (2023) S17	0.41786
IL17RA	URG	Irmady et al (2023) S17	0.46516
IL18RAP	URG	Irmady et al (2023) S17	0.439436
IL1B	URG	Irmady et al (2023) S17	0.446045
IL1R1	URG	Irmady et al (2023) S17	0.696094
IL1R2	URG	Irmady et al (2023) S17	0.710606
IL1RAP	URG	Irmady et al (2023) S17	0.443415
IL1RN	URG	Irmady et al (2023) S17	0.596847
IL27	URG	Irmady et al (2023) S17	0.491522
IL34	DRG	Irmady et al (2023) S17	-0.50509
IL5RA	DRG	Irmady et al (2023) S17	-0.428416
IL7	DRG	Irmady et al (2023) S17	-0.41015
IMPDH1	URG	Irmady et al (2023) S17	0.503479
INPP4B	DRG	Irmady et al (2023) S17	-0.474241
INSC	URG	Irmady et al (2023) S17	0.59839
INSL3	URG	Irmady et al (2023) S17	0.489871
IP6K1	URG	Irmady et al (2023) S17	0.467643
IPO7	DRG	Irmady et al (2023) S17	-0.406277
IRF7	URG	Irmady et al (2023) S17	0.405469
IRS2	URG	Irmady et al (2023) S17	0.458648
ISY1-RAB43	URG	Irmady et al (2023) S17	0.933298
ITGA4	DRG	Irmady et al (2023) S17	-0.466652
ITGB1	DRG	Irmady et al (2023) S17	-0.417985
ITGB7	DRG	Irmady et al (2023) S17	-0.46771
ITPRIP	URG	Irmady et al (2023) S17	0.549622
JCHAIN	DRG	Irmady et al (2023) S17	-0.404454
JDP2	URG	Irmady et al (2023) S17	0.472892
JUNB	URG	Irmady et al (2023) S17	0.493539
KAZN	URG	Irmady et al (2023) S17	0.865085
KB-431C1.5	URG	Irmady et al (2023) S17	0.530158
KBTBD8	DRG	Irmady et al (2023) S17	-0.645635
KCNE3	URG	Irmady et al (2023) S17	0.432472
KCNH8	DRG	Irmady et al (2023) S17	-0.544568
KCNIP2	DRG	Irmady et al (2023) S17	-0.408827
KCNJ15	URG	Irmady et al (2023) S17	0.611801
KCNJ2-AS1	URG	Irmady et al (2023) S17	0.565006
KCNJ9	DRG	Irmady et al (2023) S17	-0.570185
KCNK17	DRG	Irmady et al (2023) S17	-0.609104
KCNQ5-IT1	DRG	Irmady et al (2023) S17	-0.435299
KCTD21	URG	Irmady et al (2023) S17	0.460829
KIAA0319	URG	Irmady et al (2023) S17	0.639344
KIAA1211L	URG	Irmady et al (2023) S17	0.461371
KIAA1524	DRG	Irmady et al (2023) S17	-0.415546
KIAA1586	DRG	Irmady et al (2023) S17	-0.542839
KIAA1644	DRG	Irmady et al (2023) S17	-0.448393
KIF15	DRG	Irmady et al (2023) S17	-0.446714
KIF20B	DRG	Irmady et al (2023) S17	-0.56814
KIF27	URG	Irmady et al (2023) S17	0.414312
KIR2DL4	URG	Irmady et al (2023) S17	1.08165
KIR3DL1	URG	Irmady et al (2023) S17	0.923719
KITLG	DRG	Irmady et al (2023) S17	-0.441923
KLF12	DRG	Irmady et al (2023) S17	-0.415671
KLF15	URG	Irmady et al (2023) S17	0.405191
KLHL21	URG	Irmady et al (2023) S17	0.530944
KLRA1P	DRG	Irmady et al (2023) S17	-0.600951
KLRC2	URG	Irmady et al (2023) S17	0.449086
KREMEN1	URG	Irmady et al (2023) S17	0.657116
KRR1	DRG	Irmady et al (2023) S17	-0.405681
KRT1	DRG	Irmady et al (2023) S17	-0.959659
KRT23	URG	Irmady et al (2023) S17	0.563482
KRT72	DRG	Irmady et al (2023) S17	-0.419042
KRT79	DRG	Irmady et al (2023) S17	-0.489929
KY	URG	Irmady et al (2023) S17	0.629021
LA16C-380H5.5	URG	Irmady et al (2023) S17	0.789949
LAMB2	DRG	Irmady et al (2023) S17	-0.509114
LAMC1	DRG	Irmady et al (2023) S17	-0.446157
LARP4	DRG	Irmady et al (2023) S17	-0.454332
LAYN	URG	Irmady et al (2023) S17	0.416548
LCN2	URG	Irmady et al (2023) S17	0.602696
LDB2	URG	Irmady et al (2023) S17	0.443207
LGALS2	DRG	Irmady et al (2023) S17	-0.657802
LGALS9C	URG	Irmady et al (2023) S17	0.654657
LILRA1	URG	Irmady et al (2023) S17	0.47976
LILRA2	URG	Irmady et al (2023) S17	0.578931
LILRA5	URG	Irmady et al (2023) S17	0.540205
LILRB3	URG	Irmady et al (2023) S17	0.542143
LIMK2	URG	Irmady et al (2023) S17	0.555917
LIN7C	DRG	Irmady et al (2023) S17	-0.425664
LINC00173	URG	Irmady et al (2023) S17	0.676264
LINC00211	URG	Irmady et al (2023) S17	0.673923
LINC00273	URG	Irmady et al (2023) S17	0.413688
LINC00304	URG	Irmady et al (2023) S17	0.818747
LINC00412	DRG	Irmady et al (2023) S17	-0.412192
LINC00639	URG	Irmady et al (2023) S17	0.424774
LINC00654	URG	Irmady et al (2023) S17	0.402179
LINC00664	URG	Irmady et al (2023) S17	0.467831
LINC00671	URG	Irmady et al (2023) S17	0.492614
LINC00677	URG	Irmady et al (2023) S17	0.813376
LINC00694	URG	Irmady et al (2023) S17	0.8072
LINC00877	URG	Irmady et al (2023) S17	0.411108
LINC00881	DRG	Irmady et al (2023) S17	-0.401315
LINC00892	DRG	Irmady et al (2023) S17	-0.596976
LINC00908	URG	Irmady et al (2023) S17	0.450904
LINC00920	DRG	Irmady et al (2023) S17	-0.684038
LINC00921	URG	Irmady et al (2023) S17	0.514476
LINC00960	URG	Irmady et al (2023) S17	0.462232
LINC01013	DRG	Irmady et al (2023) S17	-0.660462
LINC01099	URG	Irmady et al (2023) S17	0.447932
LINC01106	DRG	Irmady et al (2023) S17	-0.493591
LINC01127	URG	Irmady et al (2023) S17	0.594113
LINC01136	URG	Irmady et al (2023) S17	0.499799
LINC01203	URG	Irmady et al (2023) S17	0.502558
LINC01220	URG	Irmady et al (2023) S17	0.653064
LINC01352	URG	Irmady et al (2023) S17	0.464632
LINC01473	DRG	Irmady et al (2023) S17	-0.491626
LINC01583	URG	Irmady et al (2023) S17	0.496234
LINGO3	URG	Irmady et al (2023) S17	0.478321
LITAF	URG	Irmady et al (2023) S17	0.524447
LL0XNC01-116E7.1	DRG	Irmady et al (2023) S17	-0.43426
LL22NC03-24A12.9	DRG	Irmady et al (2023) S17	-0.415815
LL22NC03-N64E9.1	DRG	Irmady et al (2023) S17	-0.622597
LLNLR-470E3.1	URG	Irmady et al (2023) S17	0.699945
LMNA	DRG	Irmady et al (2023) S17	-0.486594
LMOD1	DRG	Irmady et al (2023) S17	-0.567664
LMX1B	URG	Irmady et al (2023) S17	0.455539
LPAR2	URG	Irmady et al (2023) S17	0.417994
LPAR6	DRG	Irmady et al (2023) S17	-0.52404
LPO	URG	Irmady et al (2023) S17	0.590448
LRG1	URG	Irmady et al (2023) S17	0.641018
LRP10	URG	Irmady et al (2023) S17	0.50512
LRP1B	DRG	Irmady et al (2023) S17	-0.641654
LRP3	URG	Irmady et al (2023) S17	0.478855
LRPPRC	DRG	Irmady et al (2023) S17	-0.401817
LRRC25	URG	Irmady et al (2023) S17	0.56451
LRRC37A17P	URG	Irmady et al (2023) S17	0.409451
LRRC4	URG	Irmady et al (2023) S17	0.62301
LRRC40	DRG	Irmady et al (2023) S17	-0.448449
LRRC6	URG	Irmady et al (2023) S17	0.451006
LRRCC1	DRG	Irmady et al (2023) S17	-0.531599
LRRIQ3	DRG	Irmady et al (2023) S17	-0.783755
LRRN1	URG	Irmady et al (2023) S17	0.438394
LRRN3	DRG	Irmady et al (2023) S17	-0.760665
LSMEM1	URG	Irmady et al (2023) S17	0.591166
LTB4R	URG	Irmady et al (2023) S17	0.530035
LTBP3	DRG	Irmady et al (2023) S17	-0.416269
LTBR	URG	Irmady et al (2023) S17	0.44204
LTF	URG	Irmady et al (2023) S17	0.591482
LUCAT1	URG	Irmady et al (2023) S17	0.510462
LYN	URG	Irmady et al (2023) S17	0.409337
LYPD2	DRG	Irmady et al (2023) S17	-0.437857
LYSMD3	DRG	Irmady et al (2023) S17	-0.486417
LYVE1	URG	Irmady et al (2023) S17	0.553355
MAB21L3	URG	Irmady et al (2023) S17	0.5755
MACROD1	DRG	Irmady et al (2023) S17	-0.426275
MAD1L1	DRG	Irmady et al (2023) S17	-0.412778
MADCAM1	URG	Irmady et al (2023) S17	0.615456
MAK	URG	Irmady et al (2023) S17	0.429925
MAML3	URG	Irmady et al (2023) S17	0.429367
MANEA-AS1	DRG	Irmady et al (2023) S17	-0.411075
MANSC1	URG	Irmady et al (2023) S17	0.512793
MAP1LC3A	URG	Irmady et al (2023) S17	0.548189
MAP1LC3B2	URG	Irmady et al (2023) S17	0.429687
MAP3K7CL	DRG	Irmady et al (2023) S17	-0.409072
MAP9	DRG	Irmady et al (2023) S17	-0.502827
MAPK11	DRG	Irmady et al (2023) S17	-0.403338
MAPKAPK2	URG	Irmady et al (2023) S17	0.400554
MASTL	DRG	Irmady et al (2023) S17	-0.446655
MATR3	DRG	Irmady et al (2023) S17	-0.529572
MBD6	URG	Irmady et al (2023) S17	0.404098
MBLAC2	DRG	Irmady et al (2023) S17	-0.411775
MBOAT7	URG	Irmady et al (2023) S17	0.531884
MCEMP1	URG	Irmady et al (2023) S17	0.704078
MCTP2	URG	Irmady et al (2023) S17	0.435128
MDFIC	DRG	Irmady et al (2023) S17	-0.408987
MDGA1	URG	Irmady et al (2023) S17	0.404652
MEGF9	URG	Irmady et al (2023) S17	0.433522
MEIKIN	DRG	Irmady et al (2023) S17	-0.496103
MGAM	URG	Irmady et al (2023) S17	0.737777
MGAM2	URG	Irmady et al (2023) S17	0.657291
MIAT	DRG	Irmady et al (2023) S17	-0.495554
MIDN	URG	Irmady et al (2023) S17	0.462985
MIER3	DRG	Irmady et al (2023) S17	-0.436676
MIF-AS1	DRG	Irmady et al (2023) S17	-0.417929
MIR1206	DRG	Irmady et al (2023) S17	-0.498579
MIR1262	URG	Irmady et al (2023) S17	0.726484
MIR1301	DRG	Irmady et al (2023) S17	-0.412148
MIR17HG	DRG	Irmady et al (2023) S17	-0.435634
MIR222HG	DRG	Irmady et al (2023) S17	-0.433991
MIR223	URG	Irmady et al (2023) S17	0.44308
MIR24-2	URG	Irmady et al (2023) S17	0.642594
MIR30C1	URG	Irmady et al (2023) S17	0.438871
MIR30E	URG	Irmady et al (2023) S17	0.410925
MIR3139	URG	Irmady et al (2023) S17	0.419403
MIR3142HG	DRG	Irmady et al (2023) S17	-0.478429
MIR3180-1	URG	Irmady et al (2023) S17	1.30163
MIR3181	URG	Irmady et al (2023) S17	0.415532
MIR3194	DRG	Irmady et al (2023) S17	-0.537107
MIR3622A	URG	Irmady et al (2023) S17	0.568679
MIR3677	DRG	Irmady et al (2023) S17	-0.411761
MIR3939	URG	Irmady et al (2023) S17	0.858343
MIR3945HG	URG	Irmady et al (2023) S17	0.733271
MIR4313	DRG	Irmady et al (2023) S17	-0.622708
MIR4473	DRG	Irmady et al (2023) S17	-0.683709
MIR4639	URG	Irmady et al (2023) S17	0.466233
MIR4697HG	DRG	Irmady et al (2023) S17	-0.500292
MIR4772	URG	Irmady et al (2023) S17	0.467265
MIR5194	URG	Irmady et al (2023) S17	0.457472
MIR548D2	URG	Irmady et al (2023) S17	0.428792
MIR5587	URG	Irmady et al (2023) S17	0.481053
MIR604	URG	Irmady et al (2023) S17	0.549934
MIR6124	URG	Irmady et al (2023) S17	0.508472
MIR617	URG	Irmady et al (2023) S17	0.44213
MIR619	URG	Irmady et al (2023) S17	0.490733
MIR646	URG	Irmady et al (2023) S17	0.662973
MIR6724-1	URG	Irmady et al (2023) S17	0.464987
MIR6753	URG	Irmady et al (2023) S17	0.500519
MIR6813	URG	Irmady et al (2023) S17	0.603025
MIR7845	URG	Irmady et al (2023) S17	0.634456
MIR7848	URG	Irmady et al (2023) S17	0.455472
MIR8069-1	URG	Irmady et al (2023) S17	0.537281
MKNK1	URG	Irmady et al (2023) S17	0.440338
MKNK2	URG	Irmady et al (2023) S17	0.414259
MKX-AS1	URG	Irmady et al (2023) S17	0.500294
MME	URG	Irmady et al (2023) S17	0.412172
MMP25	URG	Irmady et al (2023) S17	0.524708
MMP8	URG	Irmady et al (2023) S17	0.614453
MMP9	URG	Irmady et al (2023) S17	0.934632
MMRN1	DRG	Irmady et al (2023) S17	-0.498466
MPDZ	DRG	Irmady et al (2023) S17	-0.52573
MPO	URG	Irmady et al (2023) S17	0.469383
MPZL1	URG	Irmady et al (2023) S17	0.445847
MRPL32	DRG	Irmady et al (2023) S17	-0.448462
MRPL50	DRG	Irmady et al (2023) S17	-0.438117
MRVI1	URG	Irmady et al (2023) S17	0.593295
MRVI1-AS1	URG	Irmady et al (2023) S17	0.743169
MS4A1	DRG	Irmady et al (2023) S17	-0.65347
MS4A2	URG	Irmady et al (2023) S17	0.420855
MS4A3	URG	Irmady et al (2023) S17	0.572776
MSH5-SAPCD1	DRG	Irmady et al (2023) S17	-0.472143
MSL1	URG	Irmady et al (2023) S17	0.437582
MSL3P1	DRG	Irmady et al (2023) S17	-0.481411
MSMO1	DRG	Irmady et al (2023) S17	-0.474761
MSR1	URG	Irmady et al (2023) S17	0.434098
MSRB1	URG	Irmady et al (2023) S17	0.662168
MT-ND1	URG	Irmady et al (2023) S17	0.490022
MT-ND4	URG	Irmady et al (2023) S17	0.521248
MT-TS2	DRG	Irmady et al (2023) S17	-0.562757
MT1E	DRG	Irmady et al (2023) S17	-0.454255
MTATP6P1	URG	Irmady et al (2023) S17	0.785738
MTCO1P25	URG	Irmady et al (2023) S17	0.423626
MTCO2P33	URG	Irmady et al (2023) S17	0.489841
MTCO3P23	URG	Irmady et al (2023) S17	0.856741
MTCYBP23	URG	Irmady et al (2023) S17	0.876168
MTCYBP3	URG	Irmady et al (2023) S17	0.444517
MTND1P11	URG	Irmady et al (2023) S17	0.415416
MTND3P12	URG	Irmady et al (2023) S17	0.833504
MTND5P32	URG	Irmady et al (2023) S17	0.920365
MTND5P5	DRG	Irmady et al (2023) S17	-0.523339
MTND6P11	URG	Irmady et al (2023) S17	0.628654
MTX3	DRG	Irmady et al (2023) S17	-0.445458
MUC6	DRG	Irmady et al (2023) S17	-0.62252
MX2	URG	Irmady et al (2023) S17	0.44576
MXD1	URG	Irmady et al (2023) S17	0.58475
MXD3	URG	Irmady et al (2023) S17	0.69799
MYCT1	DRG	Irmady et al (2023) S17	-0.452321
MYD88	URG	Irmady et al (2023) S17	0.456812
MYO16-AS1	URG	Irmady et al (2023) S17	0.860021
MYOF	DRG	Irmady et al (2023) S17	-0.495751
N4BP2	DRG	Irmady et al (2023) S17	-0.480323
NADK	URG	Irmady et al (2023) S17	0.40507
NALT1	URG	Irmady et al (2023) S17	0.407547
NAMPT	URG	Irmady et al (2023) S17	0.435493
NAMPTP1	DRG	Irmady et al (2023) S17	-1.26443
NAP1L2	DRG	Irmady et al (2023) S17	-0.402009
NAPSB	DRG	Irmady et al (2023) S17	-0.485912
NAV3	URG	Irmady et al (2023) S17	0.471109
NBL1	DRG	Irmady et al (2023) S17	-0.435266
NBPF26	URG	Irmady et al (2023) S17	0.708338
NCAPG	DRG	Irmady et al (2023) S17	-0.436033
NCAPGP1	DRG	Irmady et al (2023) S17	-0.502183
NCF1	URG	Irmady et al (2023) S17	0.450688
NCF1B	URG	Irmady et al (2023) S17	0.465499
NCF1C	URG	Irmady et al (2023) S17	0.491489
NCF2	URG	Irmady et al (2023) S17	0.416931
NCF4	URG	Irmady et al (2023) S17	0.497781
NCR1	URG	Irmady et al (2023) S17	0.49593
NDP	DRG	Irmady et al (2023) S17	-0.519086
NDST1	URG	Irmady et al (2023) S17	0.484694
NDUFA1	URG	Irmady et al (2023) S17	0.527755
NEBL	DRG	Irmady et al (2023) S17	-0.574982
NECAB2	URG	Irmady et al (2023) S17	0.654293
NEDD9	URG	Irmady et al (2023) S17	0.416306
NEIL3	DRG	Irmady et al (2023) S17	-0.456725
NF1P8	DRG	Irmady et al (2023) S17	-0.643328
NFE2L3	DRG	Irmady et al (2023) S17	-0.586308
NFE4	URG	Irmady et al (2023) S17	0.939498
NFIL3	URG	Irmady et al (2023) S17	0.487051
NINJ1	URG	Irmady et al (2023) S17	0.525591
NKAPL	URG	Irmady et al (2023) S17	0.455607
NLRP12	URG	Irmady et al (2023) S17	0.536494
NLRP6	URG	Irmady et al (2023) S17	0.616471
NLRX1	URG	Irmady et al (2023) S17	0.431876
NMRAL1P1	URG	Irmady et al (2023) S17	0.64881
NOC3L	DRG	Irmady et al (2023) S17	-0.49239
NOD2	URG	Irmady et al (2023) S17	0.425097
NOV	URG	Irmady et al (2023) S17	0.578273
NPDC1	DRG	Irmady et al (2023) S17	-0.430831
NPIPA7	DRG	Irmady et al (2023) S17	-0.623246
NPIPB15	URG	Irmady et al (2023) S17	0.800472
NPIPB6	URG	Irmady et al (2023) S17	1.3318
NQO2	URG	Irmady et al (2023) S17	0.49503
NR6A1	URG	Irmady et al (2023) S17	0.42083
NRADDP	URG	Irmady et al (2023) S17	0.535969
NRBF2	URG	Irmady et al (2023) S17	0.487279
NRIP1	DRG	Irmady et al (2023) S17	-0.42365
NRXN2	DRG	Irmady et al (2023) S17	-0.442662
NSFP1	DRG	Irmady et al (2023) S17	-3.52648
NSUN7	URG	Irmady et al (2023) S17	0.580567
NT5C3AP1	DRG	Irmady et al (2023) S17	-0.565055
NTN4	URG	Irmady et al (2023) S17	0.427758
NTNG2	URG	Irmady et al (2023) S17	0.42006
NTRK1	URG	Irmady et al (2023) S17	0.408097
NUAK2	URG	Irmady et al (2023) S17	0.488389
NUDCD1	DRG	Irmady et al (2023) S17	-0.532503
NUDT4P1	URG	Irmady et al (2023) S17	0.555321
NUDT4P2	DRG	Irmady et al (2023) S17	-1.47105
NUMB	URG	Irmady et al (2023) S17	0.418591
NUS1	DRG	Irmady et al (2023) S17	-0.46772
NXT2	DRG	Irmady et al (2023) S17	-0.467419
OASL	URG	Irmady et al (2023) S17	0.477695
ODC1	DRG	Irmady et al (2023) S17	-0.426077
OGDHL	DRG	Irmady et al (2023) S17	-0.457646
OLAH	URG	Irmady et al (2023) S17	0.819462
OLFM1	DRG	Irmady et al (2023) S17	-0.40727
OLFM4	URG	Irmady et al (2023) S17	0.999539
OLIG2	DRG	Irmady et al (2023) S17	-0.804339
OR10AA1P	URG	Irmady et al (2023) S17	0.865466
OR2A20P	URG	Irmady et al (2023) S17	0.403547
OR2AK2	DRG	Irmady et al (2023) S17	-0.781426
OR2J3	URG	Irmady et al (2023) S17	0.436159
OR2L5	DRG	Irmady et al (2023) S17	-0.661221
OR2X1P	DRG	Irmady et al (2023) S17	-1.09077
OR4E2	URG	Irmady et al (2023) S17	0.428768
OR56B1	DRG	Irmady et al (2023) S17	-0.460013
OR6N1	URG	Irmady et al (2023) S17	1.02238
OR6N2	URG	Irmady et al (2023) S17	1.04836
OR8B5P	URG	Irmady et al (2023) S17	0.60159
ORM1	URG	Irmady et al (2023) S17	0.549308
OSGIN1	URG	Irmady et al (2023) S17	0.403341
OSM	URG	Irmady et al (2023) S17	0.819966
OTOA	URG	Irmady et al (2023) S17	0.434233
OTX1	URG	Irmady et al (2023) S17	0.634653
OVCH1-AS1	DRG	Irmady et al (2023) S17	-0.759366
OXER1	URG	Irmady et al (2023) S17	0.407716
P2RY12	DRG	Irmady et al (2023) S17	-0.509365
P2RY13	URG	Irmady et al (2023) S17	0.420822
P2RY14	DRG	Irmady et al (2023) S17	-0.447162
PACERR	URG	Irmady et al (2023) S17	0.502036
PADI2	URG	Irmady et al (2023) S17	0.513087
PADI4	URG	Irmady et al (2023) S17	0.614404
PALMD	URG	Irmady et al (2023) S17	0.415672
PAMR1	URG	Irmady et al (2023) S17	0.432977
PANX2	URG	Irmady et al (2023) S17	0.846874
PAX5	DRG	Irmady et al (2023) S17	-0.591663
PBX2P1	URG	Irmady et al (2023) S17	0.534246
PCDH9	DRG	Irmady et al (2023) S17	-0.58775
PCGF5	DRG	Irmady et al (2023) S17	-0.417171
PDIK1L	DRG	Irmady et al (2023) S17	-0.453222
PFKFB3	URG	Irmady et al (2023) S17	0.49282
PFKFB4	URG	Irmady et al (2023) S17	0.560939
PFKL	DRG	Irmady et al (2023) S17	-0.410202
PGLS	URG	Irmady et al (2023) S17	0.410694
PGLYRP1	URG	Irmady et al (2023) S17	0.834493
PGM2L1	DRG	Irmady et al (2023) S17	-0.463906
PGS1	URG	Irmady et al (2023) S17	0.423133
PHC2	URG	Irmady et al (2023) S17	0.744598
PHF12	URG	Irmady et al (2023) S17	0.411986
PHF14	DRG	Irmady et al (2023) S17	-0.426696
PHF24	URG	Irmady et al (2023) S17	0.867427
PHOSPHO1	URG	Irmady et al (2023) S17	0.461262
PI3	URG	Irmady et al (2023) S17	0.4268
PIGC	DRG	Irmady et al (2023) S17	-0.421395
PIGK	DRG	Irmady et al (2023) S17	-0.435214
PISD	URG	Irmady et al (2023) S17	0.450524
PLAUR	URG	Irmady et al (2023) S17	0.476109
PLB1	URG	Irmady et al (2023) S17	0.576538
PLBD1	URG	Irmady et al (2023) S17	0.435067
PLBD1-AS1	URG	Irmady et al (2023) S17	0.731962
PLCG1	DRG	Irmady et al (2023) S17	-0.444842
PLD4	DRG	Irmady et al (2023) S17	-0.473419
PLEC	DRG	Irmady et al (2023) S17	-0.456683
PLEKHG3	URG	Irmady et al (2023) S17	0.41539
PLEKHO2	URG	Irmady et al (2023) S17	0.417044
PLIN4	URG	Irmady et al (2023) S17	0.422795
PLIN5	URG	Irmady et al (2023) S17	0.565284
PLK3	URG	Irmady et al (2023) S17	0.433182
PLK4	DRG	Irmady et al (2023) S17	-0.449452
PLP2	URG	Irmady et al (2023) S17	0.407931
PLPPR2	URG	Irmady et al (2023) S17	0.557926
PLSCR2	URG	Irmady et al (2023) S17	0.625456
PMS2P6	DRG	Irmady et al (2023) S17	-0.805133
PNCK	URG	Irmady et al (2023) S17	0.591355
PNMA3	DRG	Irmady et al (2023) S17	-0.442214
PNPLA1	URG	Irmady et al (2023) S17	0.585458
PNPT1P1	DRG	Irmady et al (2023) S17	-0.458816
POLE2	DRG	Irmady et al (2023) S17	-0.458996
POLR2K	DRG	Irmady et al (2023) S17	-0.619401
PON3	URG	Irmady et al (2023) S17	0.448095
POTEG	URG	Irmady et al (2023) S17	1.62094
POTEH	DRG	Irmady et al (2023) S17	-0.484711
POU2F2	DRG	Irmady et al (2023) S17	-0.46884
PPIAP29	URG	Irmady et al (2023) S17	0.736917
PPP1R12B	URG	Irmady et al (2023) S17	0.483572
PPP1R14BP3	URG	Irmady et al (2023) S17	0.746289
PPP1R15A	URG	Irmady et al (2023) S17	0.46712
PPP1R3B	URG	Irmady et al (2023) S17	0.560312
PPP4R1-AS1	URG	Irmady et al (2023) S17	0.675911
PRKACB	DRG	Irmady et al (2023) S17	-0.578814
PRMT8	URG	Irmady et al (2023) S17	0.47854
PROC	URG	Irmady et al (2023) S17	0.515415
PROK2	URG	Irmady et al (2023) S17	0.819162
PRRG4	URG	Irmady et al (2023) S17	0.533276
PRSS33	DRG	Irmady et al (2023) S17	-0.860442
PRSS41	DRG	Irmady et al (2023) S17	-0.477769
PRSS57	URG	Irmady et al (2023) S17	0.632307
PRUNE2	URG	Irmady et al (2023) S17	0.792738
PSG6	URG	Irmady et al (2023) S17	0.487573
PSG9	URG	Irmady et al (2023) S17	0.509191
PTGDR2	DRG	Irmady et al (2023) S17	-0.421326
PTGFR	DRG	Irmady et al (2023) S17	-0.459492
PTGFRN	DRG	Irmady et al (2023) S17	-0.493041
PTGS2	URG	Irmady et al (2023) S17	0.426134
PTPRN2	URG	Irmady et al (2023) S17	0.470547
PTPRO	DRG	Irmady et al (2023) S17	-0.42215
PURA	DRG	Irmady et al (2023) S17	-0.446369
PWAR5	DRG	Irmady et al (2023) S17	-0.53977
PXN	URG	Irmady et al (2023) S17	0.43047
PYGL	URG	Irmady et al (2023) S17	0.414915
PYROXD1	DRG	Irmady et al (2023) S17	-0.414838
QPCT	URG	Irmady et al (2023) S17	0.646327
RAB27B	DRG	Irmady et al (2023) S17	-0.411929
RAB30	DRG	Irmady et al (2023) S17	-0.422433
RAB36	URG	Irmady et al (2023) S17	0.605615
RAB3D	URG	Irmady et al (2023) S17	0.490243
RAB7A	URG	Irmady et al (2023) S17	0.408385
RAF1	URG	Irmady et al (2023) S17	0.451172
RALGAPA1P1	DRG	Irmady et al (2023) S17	-0.538375
RAMP1	URG	Irmady et al (2023) S17	0.903755
RANBP6	DRG	Irmady et al (2023) S17	-0.446923
RAP1GAP	DRG	Irmady et al (2023) S17	-0.510795
RAP2A	DRG	Irmady et al (2023) S17	-0.490229
RAPH1	DRG	Irmady et al (2023) S17	-0.412792
RARA	URG	Irmady et al (2023) S17	0.410774
RARA-AS1	URG	Irmady et al (2023) S17	0.619809
RASA3-IT1	DRG	Irmady et al (2023) S17	-0.749611
RASAL2-AS1	URG	Irmady et al (2023) S17	0.477512
RASGEF1C	URG	Irmady et al (2023) S17	0.441855
RASGRP4	URG	Irmady et al (2023) S17	0.481972
RASSF1-AS1	URG	Irmady et al (2023) S17	0.617758
RBAK	DRG	Irmady et al (2023) S17	-0.477092
RBM47	URG	Irmady et al (2023) S17	0.518098
RCAN2	DRG	Irmady et al (2023) S17	-0.660059
RELL1	URG	Irmady et al (2023) S17	0.497382
REPS2	URG	Irmady et al (2023) S17	0.637374
RFESD	DRG	Irmady et al (2023) S17	-0.462326
RGL3	URG	Irmady et al (2023) S17	0.541845
RGL4	URG	Irmady et al (2023) S17	0.584658
RGPD6	DRG	Irmady et al (2023) S17	-0.544849
RGS1	DRG	Irmady et al (2023) S17	-0.592919
RGS19	URG	Irmady et al (2023) S17	0.457172
RGS2	URG	Irmady et al (2023) S17	0.626955
RHOG	URG	Irmady et al (2023) S17	0.464641
RHOU	DRG	Irmady et al (2023) S17	-0.424634
RIOK3	DRG	Irmady et al (2023) S17	-0.493549
RIPK4	URG	Irmady et al (2023) S17	0.563795
RN7SKP134	URG	Irmady et al (2023) S17	0.580665
RN7SKP16	URG	Irmady et al (2023) S17	0.772347
RN7SKP296	URG	Irmady et al (2023) S17	0.518612
RN7SL1	URG	Irmady et al (2023) S17	0.942352
RN7SL116P	DRG	Irmady et al (2023) S17	-0.437945
RN7SL124P	URG	Irmady et al (2023) S17	0.400664
RN7SL186P	URG	Irmady et al (2023) S17	1.14042
RN7SL205P	URG	Irmady et al (2023) S17	0.498676
RN7SL231P	URG	Irmady et al (2023) S17	1.10665
RN7SL271P	URG	Irmady et al (2023) S17	0.431343
RN7SL301P	DRG	Irmady et al (2023) S17	-0.765611
RN7SL342P	URG	Irmady et al (2023) S17	0.619042
RN7SL359P	URG	Irmady et al (2023) S17	0.760735
RN7SL368P	URG	Irmady et al (2023) S17	0.641811
RN7SL386P	DRG	Irmady et al (2023) S17	-0.826818
RN7SL38P	URG	Irmady et al (2023) S17	0.510121
RN7SL415P	URG	Irmady et al (2023) S17	0.486409
RN7SL440P	URG	Irmady et al (2023) S17	0.401892
RN7SL472P	URG	Irmady et al (2023) S17	0.504091
RN7SL473P	URG	Irmady et al (2023) S17	0.621715
RN7SL478P	DRG	Irmady et al (2023) S17	-0.440211
RN7SL552P	URG	Irmady et al (2023) S17	0.468867
RN7SL560P	URG	Irmady et al (2023) S17	0.478526
RN7SL600P	URG	Irmady et al (2023) S17	0.460876
RN7SL610P	URG	Irmady et al (2023) S17	0.551632
RN7SL614P	URG	Irmady et al (2023) S17	0.407054
RN7SL619P	URG	Irmady et al (2023) S17	0.406385
RN7SL674P	URG	Irmady et al (2023) S17	0.422112
RN7SL806P	URG	Irmady et al (2023) S17	0.512081
RN7SL817P	URG	Irmady et al (2023) S17	0.420468
RN7SL823P	URG	Irmady et al (2023) S17	0.441053
RNA5-8S5	URG	Irmady et al (2023) S17	0.477304
RNASEK	URG	Irmady et al (2023) S17	0.432691
RNF149	URG	Irmady et al (2023) S17	0.494267
RNF150	DRG	Irmady et al (2023) S17	-0.63863
RNF19B	URG	Irmady et al (2023) S17	0.517071
RNF219	DRG	Irmady et al (2023) S17	-0.430351
RNF24	URG	Irmady et al (2023) S17	0.743916
RNU1-1	DRG	Irmady et al (2023) S17	-0.669731
RNU1-11P	URG	Irmady et al (2023) S17	0.404427
RNU1-91P	URG	Irmady et al (2023) S17	0.410379
RNU2-6P	URG	Irmady et al (2023) S17	0.440429
RNU4-2	DRG	Irmady et al (2023) S17	-0.512088
RNU4-72P	URG	Irmady et al (2023) S17	0.489773
RNU5A-1	DRG	Irmady et al (2023) S17	-1.03411
RNU5B-1	DRG	Irmady et al (2023) S17	-0.659695
RNU5E-1	DRG	Irmady et al (2023) S17	-1.49446
RNU6-1003P	URG	Irmady et al (2023) S17	0.441523
RNU6-1062P	URG	Irmady et al (2023) S17	0.504959
RNU6-1100P	URG	Irmady et al (2023) S17	0.5124
RNU6-1228P	URG	Irmady et al (2023) S17	0.502773
RNU6-1275P	DRG	Irmady et al (2023) S17	-0.419955
RNU6-130P	DRG	Irmady et al (2023) S17	-0.654211
RNU6-268P	URG	Irmady et al (2023) S17	0.454801
RNU6-466P	URG	Irmady et al (2023) S17	0.61804
RNU6-652P	DRG	Irmady et al (2023) S17	-0.616989
RNU6-761P	URG	Irmady et al (2023) S17	0.821927
RNU6-892P	URG	Irmady et al (2023) S17	0.591925
RNU6-97P	DRG	Irmady et al (2023) S17	-0.447635
RNU6ATAC	DRG	Irmady et al (2023) S17	-0.818736
RNU7-13P	URG	Irmady et al (2023) S17	0.466491
RNVU1-19	URG	Irmady et al (2023) S17	0.958468
RNVU1-4	URG	Irmady et al (2023) S17	0.706068
RNVU1-7	DRG	Irmady et al (2023) S17	-1.067
RNY3	DRG	Irmady et al (2023) S17	-0.785697
RNY3P1	DRG	Irmady et al (2023) S17	-0.682544
RNY4	DRG	Irmady et al (2023) S17	-0.886937
ROPN1L	URG	Irmady et al (2023) S17	0.826073
RORA	DRG	Irmady et al (2023) S17	-0.416148
RP1-102E24.8	URG	Irmady et al (2023) S17	0.468142
RP1-111B22.3	URG	Irmady et al (2023) S17	0.400163
RP1-131F15.3	URG	Irmady et al (2023) S17	0.445332
RP1-153P14.7	DRG	Irmady et al (2023) S17	-0.60701
RP1-161N10.1	URG	Irmady et al (2023) S17	0.937495
RP1-167A14.2	URG	Irmady et al (2023) S17	0.607551
RP1-197B17.7	URG	Irmady et al (2023) S17	0.49059
RP1-229K20.5	URG	Irmady et al (2023) S17	0.698397
RP1-283E3.4	URG	Irmady et al (2023) S17	0.429328
RP1-29C18.10	URG	Irmady et al (2023) S17	0.430231
RP1-29C18.8	DRG	Irmady et al (2023) S17	-0.535094
RP1-34L19.1	URG	Irmady et al (2023) S17	0.428699
RP1-40E16.12	URG	Irmady et al (2023) S17	0.518571
RP1-60N8.1	URG	Irmady et al (2023) S17	0.600806
RP11-1016B18.1	URG	Irmady et al (2023) S17	0.40634
RP11-101E5.1	URG	Irmady et al (2023) S17	1.19811
RP11-1023P17.2	DRG	Irmady et al (2023) S17	-0.463389
RP11-104G3.7	DRG	Irmady et al (2023) S17	-1.69891
RP11-1072C15.4	DRG	Irmady et al (2023) S17	-0.670985
RP11-107N7.1	URG	Irmady et al (2023) S17	0.444794
RP11-108M9.3	DRG	Irmady et al (2023) S17	-0.558399
RP11-109G23.1	URG	Irmady et al (2023) S17	0.573392
RP11-111F5.8	DRG	Irmady et al (2023) S17	-0.739002
RP11-1127D7.2	DRG	Irmady et al (2023) S17	-0.436572
RP11-115H13.1	URG	Irmady et al (2023) S17	0.536026
RP11-1193F23.1	URG	Irmady et al (2023) S17	0.429656
RP11-1228E12.1	URG	Irmady et al (2023) S17	0.539292
RP11-123K19.1	URG	Irmady et al (2023) S17	1.0036
RP11-1250I15.2	DRG	Irmady et al (2023) S17	-0.723541
RP11-1263C18.1	URG	Irmady et al (2023) S17	0.731154
RP11-1275H24.1	URG	Irmady et al (2023) S17	0.5486
RP11-1275H24.3	URG	Irmady et al (2023) S17	0.561799
RP11-128N14.4	DRG	Irmady et al (2023) S17	-0.422095
RP11-131L12.3	URG	Irmady et al (2023) S17	0.49416
RP11-133K1.6	URG	Irmady et al (2023) S17	0.428446
RP11-134L10.1	URG	Irmady et al (2023) S17	0.723408
RP11-136K7.2	URG	Irmady et al (2023) S17	0.425968
RP11-139H15.5	URG	Irmady et al (2023) S17	0.512851
RP11-13A1.1	URG	Irmady et al (2023) S17	0.511775
RP11-13A1.3	URG	Irmady et al (2023) S17	0.577093
RP11-144A16.8	URG	Irmady et al (2023) S17	1.18381
RP11-144G6.12	DRG	Irmady et al (2023) S17	-0.552284
RP11-146D12.2	DRG	Irmady et al (2023) S17	-1.09688
RP11-147G7.3	URG	Irmady et al (2023) S17	0.436873
RP11-147L13.14	DRG	Irmady et al (2023) S17	-0.433581
RP11-151E14.1	DRG	Irmady et al (2023) S17	-0.726961
RP11-152L20.3	URG	Irmady et al (2023) S17	0.519494
RP11-154J22.1	URG	Irmady et al (2023) S17	0.444942
RP11-157H4.1	DRG	Irmady et al (2023) S17	-0.613833
RP11-15B17.4	DRG	Irmady et al (2023) S17	-0.444197
RP11-166N17.3	URG	Irmady et al (2023) S17	0.451035
RP11-175B9.2	URG	Irmady et al (2023) S17	0.400176
RP11-178C3.2	URG	Irmady et al (2023) S17	0.536161
RP11-179K3.2	URG	Irmady et al (2023) S17	0.477946
RP11-18B3.2	DRG	Irmady et al (2023) S17	-0.431764
RP11-18H21.2	URG	Irmady et al (2023) S17	0.437023
RP11-190A12.9	URG	Irmady et al (2023) S17	0.41168
RP11-195M16.3	URG	Irmady et al (2023) S17	0.636584
RP11-196G11.4	URG	Irmady et al (2023) S17	0.404029
RP11-196G18.3	URG	Irmady et al (2023) S17	0.697405
RP11-198M15.1	DRG	Irmady et al (2023) S17	-0.617355
RP11-19J5.1	URG	Irmady et al (2023) S17	0.94768
RP11-206L10.2	URG	Irmady et al (2023) S17	0.485302
RP11-206M11.7	URG	Irmady et al (2023) S17	0.404241
RP11-20D14.6	URG	Irmady et al (2023) S17	0.441106
RP11-20I23.3	URG	Irmady et al (2023) S17	0.425864
RP11-213H15.1	URG	Irmady et al (2023) S17	0.47905
RP11-219A15.1	DRG	Irmady et al (2023) S17	-0.517328
RP11-221J22.2	DRG	Irmady et al (2023) S17	-0.451222
RP11-22N19.2	URG	Irmady et al (2023) S17	0.664041
RP11-23D5.1	URG	Irmady et al (2023) S17	0.483293
RP11-240G22.5	URG	Irmady et al (2023) S17	0.765239
RP11-242C19.2	URG	Irmady et al (2023) S17	0.541582
RP11-254F19.2	URG	Irmady et al (2023) S17	1.01935
RP11-254F19.4	URG	Irmady et al (2023) S17	0.453193
RP11-256L6.2	URG	Irmady et al (2023) S17	1.01869
RP11-256L6.3	URG	Irmady et al (2023) S17	0.941926
RP11-25K21.6	URG	Irmady et al (2023) S17	0.426287
RP11-268P4.5	URG	Irmady et al (2023) S17	0.463015
RP11-274B18.4	URG	Irmady et al (2023) S17	0.681982
RP11-275N1.1	URG	Irmady et al (2023) S17	0.534658
RP11-276M12.1	URG	Irmady et al (2023) S17	0.461282
RP11-277P12.6	DRG	Irmady et al (2023) S17	-0.46595
RP11-278A23.2	DRG	Irmady et al (2023) S17	-0.73403
RP11-27G24.1	URG	Irmady et al (2023) S17	0.434889
RP11-284N8.3	DRG	Irmady et al (2023) S17	-0.634201
RP11-288H12.3	URG	Irmady et al (2023) S17	0.603674
RP11-290F5.1	URG	Irmady et al (2023) S17	0.41263
RP11-290F5.2	URG	Irmady et al (2023) S17	0.523275
RP11-291B21.2	DRG	Irmady et al (2023) S17	-0.500722
RP11-294C11.4	DRG	Irmady et al (2023) S17	-0.479177
RP11-295G20.2	URG	Irmady et al (2023) S17	0.661063
RP11-295I5.3	DRG	Irmady et al (2023) S17	-0.411592
RP11-298A10.2	DRG	Irmady et al (2023) S17	-0.690093
RP11-299A16.1	URG	Irmady et al (2023) S17	0.50027
RP11-2C24.4	DRG	Irmady et al (2023) S17	-0.44263
RP11-317C20.9	URG	Irmady et al (2023) S17	0.41603
RP11-319G9.5	DRG	Irmady et al (2023) S17	-0.449521
RP11-321E2.4	URG	Irmady et al (2023) S17	0.661694
RP11-326C3.12	URG	Irmady et al (2023) S17	0.432513
RP11-326C3.13	URG	Irmady et al (2023) S17	0.89096
RP11-326C3.15	URG	Irmady et al (2023) S17	1.03082
RP11-327P2.5	URG	Irmady et al (2023) S17	0.496401
RP11-329A14.1	DRG	Irmady et al (2023) S17	-0.667961
RP11-32B5.7	URG	Irmady et al (2023) S17	0.456077
RP11-330H6.5	URG	Irmady et al (2023) S17	0.462043
RP11-330O11.3	URG	Irmady et al (2023) S17	0.497436
RP11-337N6.3	DRG	Irmady et al (2023) S17	-0.419855
RP11-344P13.6	DRG	Irmady et al (2023) S17	-0.411456
RP11-347C12.10	URG	Irmady et al (2023) S17	0.422329
RP11-347H15.4	URG	Irmady et al (2023) S17	0.43808
RP11-34P13.13	URG	Irmady et al (2023) S17	0.423514
RP11-351I24.1	URG	Irmady et al (2023) S17	0.554554
RP11-352G18.2	URG	Irmady et al (2023) S17	0.430281
RP11-354B3.1	URG	Irmady et al (2023) S17	0.541035
RP11-366M4.11	DRG	Irmady et al (2023) S17	-0.492267
RP11-368J21.3	DRG	Irmady et al (2023) S17	-0.422183
RP11-36B15.1	URG	Irmady et al (2023) S17	0.619364
RP11-370A5.1	URG	Irmady et al (2023) S17	0.408595
RP11-373D23.2	URG	Irmady et al (2023) S17	0.648012
RP11-373D23.3	URG	Irmady et al (2023) S17	0.639432
RP11-374M1.2	URG	Irmady et al (2023) S17	0.461957
RP11-384C4.2	URG	Irmady et al (2023) S17	0.414102
RP11-386G11.3	URG	Irmady et al (2023) S17	0.614568
RP11-386M24.4	URG	Irmady et al (2023) S17	0.588081
RP11-38G5.2	URG	Irmady et al (2023) S17	0.559208
RP11-38G5.4	URG	Irmady et al (2023) S17	0.419776
RP11-38L15.3	DRG	Irmady et al (2023) S17	-0.457241
RP11-392P7.6	URG	Irmady et al (2023) S17	0.599715
RP11-394B2.1	DRG	Irmady et al (2023) S17	-0.495332
RP11-402J7.2	DRG	Irmady et al (2023) S17	-0.478769
RP11-403B2.7	URG	Irmady et al (2023) S17	0.490062
RP11-413E1.4	DRG	Irmady et al (2023) S17	-0.473198
RP11-413H22.2	URG	Irmady et al (2023) S17	0.419955
RP11-414H23.2	URG	Irmady et al (2023) S17	0.449585
RP11-414H23.3	URG	Irmady et al (2023) S17	0.543312
RP11-417L19.5	URG	Irmady et al (2023) S17	0.463061
RP11-41O4.2	URG	Irmady et al (2023) S17	0.424107
RP11-420K14.2	URG	Irmady et al (2023) S17	1.48835
RP11-423H2.4	DRG	Irmady et al (2023) S17	-0.541465
RP11-424I19.2	URG	Irmady et al (2023) S17	0.663362
RP11-425D17.2	DRG	Irmady et al (2023) S17	-0.95647
RP11-426C22.4	DRG	Irmady et al (2023) S17	-0.651556
RP11-428G5.4	URG	Irmady et al (2023) S17	0.462343
RP11-429B14.1	URG	Irmady et al (2023) S17	0.448775
RP11-429G19.3	URG	Irmady et al (2023) S17	0.587375
RP11-430K21.2	URG	Irmady et al (2023) S17	0.703163
RP11-431M3.1	URG	Irmady et al (2023) S17	0.480073
RP11-432M8.9	URG	Irmady et al (2023) S17	0.545695
RP11-434D2.3	DRG	Irmady et al (2023) S17	-0.468857
RP11-435F17.3	URG	Irmady et al (2023) S17	0.513896
RP11-435I10.4	DRG	Irmady et al (2023) S17	-0.615538
RP11-438L19.1	DRG	Irmady et al (2023) S17	-0.879098
RP11-439A17.9	URG	Irmady et al (2023) S17	0.90902
RP11-439C8.2	URG	Irmady et al (2023) S17	0.720649
RP11-443B7.1	URG	Irmady et al (2023) S17	0.731089
RP11-443B7.3	URG	Irmady et al (2023) S17	0.47708
RP11-444B24.2	DRG	Irmady et al (2023) S17	-0.672199
RP11-449P15.1	DRG	Irmady et al (2023) S17	-0.422523
RP11-44F14.1	URG	Irmady et al (2023) S17	0.433138
RP11-44F14.4	URG	Irmady et al (2023) S17	0.614347
RP11-452D21.1	URG	Irmady et al (2023) S17	0.582339
RP11-452K12.4	URG	Irmady et al (2023) S17	0.685496
RP11-459I19.1	URG	Irmady et al (2023) S17	0.497759
RP11-459O1.2	DRG	Irmady et al (2023) S17	-1.50833
RP11-460N20.3	DRG	Irmady et al (2023) S17	-0.418386
RP11-462L8.2	DRG	Irmady et al (2023) S17	-0.471649
RP11-467H10.1	URG	Irmady et al (2023) S17	0.414442
RP11-468E2.2	URG	Irmady et al (2023) S17	0.402397
RP11-473M20.9	URG	Irmady et al (2023) S17	0.468228
RP11-477H21.2	DRG	Irmady et al (2023) S17	-0.401119
RP11-47A8.5	URG	Irmady et al (2023) S17	0.511638
RP11-47G11.2	URG	Irmady et al (2023) S17	0.563994
RP11-482G13.1	URG	Irmady et al (2023) S17	0.604907
RP11-483E17.1	URG	Irmady et al (2023) S17	0.455129
RP11-488L18.10	DRG	Irmady et al (2023) S17	-0.420771
RP11-496I9.1	DRG	Irmady et al (2023) S17	-0.601022
RP11-49K24.6	DRG	Irmady et al (2023) S17	-0.476069
RP11-500M8.7	DRG	Irmady et al (2023) S17	-0.487035
RP11-505D17.1	DRG	Irmady et al (2023) S17	-0.456727
RP11-511I11.2	URG	Irmady et al (2023) S17	0.608833
RP11-517A5.7	URG	Irmady et al (2023) S17	0.561809
RP11-520B13.8	DRG	Irmady et al (2023) S17	-0.563826
RP11-522B15.4	URG	Irmady et al (2023) S17	0.536712
RP11-531H8.2	URG	Irmady et al (2023) S17	0.636253
RP11-532F6.3	DRG	Irmady et al (2023) S17	-0.409624
RP11-534L20.5	DRG	Irmady et al (2023) S17	-0.42799
RP11-536C10.12	URG	Irmady et al (2023) S17	0.55116
RP11-54F2.9	URG	Irmady et al (2023) S17	0.565445
RP11-54I5.1	DRG	Irmady et al (2023) S17	-0.501244
RP11-552M14.1	URG	Irmady et al (2023) S17	0.450929
RP11-556I13.2	URG	Irmady et al (2023) S17	0.696619
RP11-557N21.1	DRG	Irmady et al (2023) S17	-0.579196
RP11-561P12.5	URG	Irmady et al (2023) S17	0.925482
RP11-563J2.2	URG	Irmady et al (2023) S17	0.568213
RP11-566K19.12	URG	Irmady et al (2023) S17	0.478697
RP11-569A2.2	URG	Irmady et al (2023) S17	0.682424
RP11-569D9.5	DRG	Irmady et al (2023) S17	-0.480927
RP11-56F10.3	URG	Irmady et al (2023) S17	0.479486
RP11-571F15.2	URG	Irmady et al (2023) S17	0.404903
RP11-574F11.3	URG	Irmady et al (2023) S17	0.422831
RP11-576C2.1	DRG	Irmady et al (2023) S17	-0.413098
RP11-577H5.5	DRG	Irmady et al (2023) S17	-0.477433
RP11-588K22.2	DRG	Irmady et al (2023) S17	-0.501011
RP11-597A11.4	DRG	Irmady et al (2023) S17	-0.472148
RP11-5C23.1	DRG	Irmady et al (2023) S17	-1.78764
RP11-605F22.1	URG	Irmady et al (2023) S17	1.04003
RP11-605F22.2	URG	Irmady et al (2023) S17	0.722945
RP11-611O2.1	URG	Irmady et al (2023) S17	0.40868
RP11-611O2.3	DRG	Irmady et al (2023) S17	-2.38835
RP11-618I10.1	DRG	Irmady et al (2023) S17	-0.897105
RP11-61F12.1	URG	Irmady et al (2023) S17	0.691699
RP11-61O1.1	DRG	Irmady et al (2023) S17	-0.441211
RP11-629N8.4	URG	Irmady et al (2023) S17	0.448683
RP11-62C7.2	DRG	Irmady et al (2023) S17	-0.505795
RP11-634B7.4	URG	Irmady et al (2023) S17	0.437988
RP11-637O11.2	URG	Irmady et al (2023) S17	0.4211
RP11-63I8.1	URG	Irmady et al (2023) S17	0.418352
RP11-63N8.3	URG	Irmady et al (2023) S17	0.501646
RP11-65M17.1	URG	Irmady et al (2023) S17	0.473608
RP11-661A12.5	URG	Irmady et al (2023) S17	0.529835
RP11-669M16.1	DRG	Irmady et al (2023) S17	-0.546534
RP11-66N24.7	URG	Irmady et al (2023) S17	0.4603
RP11-670E13.6	URG	Irmady et al (2023) S17	0.771936
RP11-673D15.7	DRG	Irmady et al (2023) S17	-0.477677
RP11-678G14.3	URG	Irmady et al (2023) S17	0.762986
RP11-678G14.4	URG	Irmady et al (2023) S17	0.892898
RP11-678K21.2	URG	Irmady et al (2023) S17	0.834273
RP11-67L2.2	URG	Irmady et al (2023) S17	0.46709
RP11-693J15.4	DRG	Irmady et al (2023) S17	-1.71226
RP11-6L6.4	DRG	Irmady et al (2023) S17	-0.568233
RP11-6O2.2	URG	Irmady et al (2023) S17	0.492468
RP11-701H24.4	DRG	Irmady et al (2023) S17	-0.408523
RP11-701H24.7	DRG	Irmady et al (2023) S17	-0.89276
RP11-704M14.1	DRG	Irmady et al (2023) S17	-0.934166
RP11-716H6.1	URG	Irmady et al (2023) S17	0.472093
RP11-717F1.2	DRG	Irmady et al (2023) S17	-0.647628
RP11-717K11.2	DRG	Irmady et al (2023) S17	-0.730211
RP11-71B7.1	URG	Irmady et al (2023) S17	0.716246
RP11-71L14.3	DRG	Irmady et al (2023) S17	-0.642995
RP11-73K9.2	DRG	Irmady et al (2023) S17	-0.60072
RP11-756P10.2	URG	Irmady et al (2023) S17	0.409164
RP11-75C10.7	DRG	Irmady et al (2023) S17	-0.65663
RP11-75L1.2	DRG	Irmady et al (2023) S17	-0.526208
RP11-761B3.1	URG	Irmady et al (2023) S17	0.46884
RP11-762H8.3	URG	Irmady et al (2023) S17	0.527487
RP11-76E17.3	URG	Irmady et al (2023) S17	0.601116
RP11-76E17.4	URG	Irmady et al (2023) S17	0.475107
RP11-776A13.1	URG	Irmady et al (2023) S17	0.452282
RP11-779O18.3	URG	Irmady et al (2023) S17	0.529194
RP11-797A18.6	DRG	Irmady et al (2023) S17	-0.480193
RP11-799M12.2	URG	Irmady et al (2023) S17	0.572612
RP11-7F17.3	URG	Irmady et al (2023) S17	0.552222
RP11-800A3.4	DRG	Irmady et al (2023) S17	-0.408112
RP11-809N8.4	URG	Irmady et al (2023) S17	0.431725
RP11-809O17.1	URG	Irmady et al (2023) S17	0.417507
RP11-80H8.4	URG	Irmady et al (2023) S17	0.488202
RP11-815J4.6	URG	Irmady et al (2023) S17	0.505508
RP11-81A1.6	URG	Irmady et al (2023) S17	0.460751
RP11-820I16.4	URG	Irmady et al (2023) S17	0.777718
RP11-830F9.6	URG	Irmady et al (2023) S17	0.558316
RP11-848G14.2	URG	Irmady et al (2023) S17	0.523734
RP11-848G14.5	URG	Irmady et al (2023) S17	0.489041
RP11-84C13.2	DRG	Irmady et al (2023) S17	-0.407239
RP11-85G21.3	DRG	Irmady et al (2023) S17	-0.676774
RP11-85L21.4	DRG	Irmady et al (2023) S17	-0.482508
RP11-862L9.2	URG	Irmady et al (2023) S17	0.529039
RP11-875O11.3	URG	Irmady et al (2023) S17	0.583373
RP11-876N24.3	DRG	Irmady et al (2023) S17	-1.98787
RP11-879F14.1	URG	Irmady et al (2023) S17	0.516442
RP11-88I18.3	DRG	Irmady et al (2023) S17	-0.438482
RP11-907D1.1	URG	Irmady et al (2023) S17	0.437331
RP11-925D8.3	URG	Irmady et al (2023) S17	0.857086
RP11-932O9.4	URG	Irmady et al (2023) S17	0.496404
RP11-946L16.1	URG	Irmady et al (2023) S17	0.541158
RP11-958N24.2	DRG	Irmady et al (2023) S17	-0.796826
RP11-974F13.5	URG	Irmady et al (2023) S17	0.514158
RP11-977B10.2	URG	Irmady et al (2023) S17	0.479739
RP11-98J23.2	URG	Irmady et al (2023) S17	0.594682
RP11-9H20.2	DRG	Irmady et al (2023) S17	-0.471245
RP11-9L18.3	URG	Irmady et al (2023) S17	0.416412
RP11-9M16.2	URG	Irmady et al (2023) S17	0.505552
RP13-128O4.3	URG	Irmady et al (2023) S17	0.705029
RP13-487K5.1	URG	Irmady et al (2023) S17	0.462098
RP13-516M14.10	URG	Irmady et al (2023) S17	0.402672
RP13-516M14.2	URG	Irmady et al (2023) S17	0.454094
RP13-516M14.8	URG	Irmady et al (2023) S17	0.440941
RP13-554M15.7	DRG	Irmady et al (2023) S17	-0.558314
RP3-347M6.1	URG	Irmady et al (2023) S17	0.468883
RP3-369A17.6	URG	Irmady et al (2023) S17	0.666577
RP3-402G11.26	URG	Irmady et al (2023) S17	0.539039
RP3-446N13.5	URG	Irmady et al (2023) S17	0.690631
RP3-453I5.2	DRG	Irmady et al (2023) S17	-0.582918
RP3-465N24.5	DRG	Irmady et al (2023) S17	-0.455294
RP3-467L1.4	DRG	Irmady et al (2023) S17	-0.595214
RP3-467N11.1	DRG	Irmady et al (2023) S17	-0.533909
RP3-477M7.5	DRG	Irmady et al (2023) S17	-0.545635
RP3-508I15.14	URG	Irmady et al (2023) S17	0.542641
RP4-568C11.4	URG	Irmady et al (2023) S17	0.700022
RP4-590F24.2	URG	Irmady et al (2023) S17	0.720538
RP4-613B23.5	URG	Irmady et al (2023) S17	0.448016
RP4-647C14.3	URG	Irmady et al (2023) S17	0.548642
RP4-673D20.3	URG	Irmady et al (2023) S17	0.406621
RP4-673D20.4	URG	Irmady et al (2023) S17	0.752304
RP4-687K1.2	URG	Irmady et al (2023) S17	0.674973
RP4-730K3.3	URG	Irmady et al (2023) S17	0.406495
RP4-733B9.1	DRG	Irmady et al (2023) S17	-0.58939
RP4-737E23.5	URG	Irmady et al (2023) S17	0.500552
RP4-737E23.6	URG	Irmady et al (2023) S17	0.644252
RP4-791K14.2	URG	Irmady et al (2023) S17	0.668842
RP5-1004I9.1	URG	Irmady et al (2023) S17	0.463691
RP5-1028K7.2	DRG	Irmady et al (2023) S17	-0.646487
RP5-1053E7.3	URG	Irmady et al (2023) S17	0.408464
RP5-1115A15.1	URG	Irmady et al (2023) S17	0.534799
RP5-1119A7.14	URG	Irmady et al (2023) S17	0.805452
RP5-1142A6.2	DRG	Irmady et al (2023) S17	-0.490196
RP5-1158E12.3	DRG	Irmady et al (2023) S17	-0.496869
RP5-855D21.2	DRG	Irmady et al (2023) S17	-0.453582
RP5-858L17.1	URG	Irmady et al (2023) S17	0.430502
RP5-991G20.1	URG	Irmady et al (2023) S17	0.560933
RP5-994D16.9	URG	Irmady et al (2023) S17	0.445445
RPGRIP1	URG	Irmady et al (2023) S17	0.460866
RPL17	DRG	Irmady et al (2023) S17	-0.419588
RPL21P32	DRG	Irmady et al (2023) S17	-0.610186
RPL23AP45	DRG	Irmady et al (2023) S17	-0.52653
RPL32P1	DRG	Irmady et al (2023) S17	-0.511345
RPL39	DRG	Irmady et al (2023) S17	-0.44876
RPL5P13	DRG	Irmady et al (2023) S17	-0.486293
RPL7	DRG	Irmady et al (2023) S17	-0.65021
RPL9	DRG	Irmady et al (2023) S17	-0.651508
RPS15AP10	DRG	Irmady et al (2023) S17	-0.43759
RPS27	DRG	Irmady et al (2023) S17	-0.425547
RPS27AP12	DRG	Irmady et al (2023) S17	-0.453199
RPS2P5	DRG	Irmady et al (2023) S17	-0.42209
RPS3A	DRG	Irmady et al (2023) S17	-0.499766
RPS3AP29	DRG	Irmady et al (2023) S17	-0.530689
RPS4XP1	URG	Irmady et al (2023) S17	0.481456
RPSAP22	URG	Irmady et al (2023) S17	0.442612
RPSAP36	URG	Irmady et al (2023) S17	0.444181
RSL24D1	DRG	Irmady et al (2023) S17	-0.539783
RSPH1	URG	Irmady et al (2023) S17	0.424079
RSPH14	URG	Irmady et al (2023) S17	0.811309
RTEL1P1	URG	Irmady et al (2023) S17	0.626483
RTN3	URG	Irmady et al (2023) S17	0.434432
RUBCNL	URG	Irmady et al (2023) S17	0.520413
RYR1	DRG	Irmady et al (2023) S17	-0.413428
S100A11	URG	Irmady et al (2023) S17	0.60711
S100A12	URG	Irmady et al (2023) S17	0.633943
S100A9	URG	Irmady et al (2023) S17	0.524037
SACS	DRG	Irmady et al (2023) S17	-0.581436
SAMD9	DRG	Irmady et al (2023) S17	-0.497721
SAP25	URG	Irmady et al (2023) S17	0.564359
SART1	DRG	Irmady et al (2023) S17	-0.459056
SBNO2	URG	Irmady et al (2023) S17	0.510979
SCN3A	DRG	Irmady et al (2023) S17	-0.501864
SCOC	DRG	Irmady et al (2023) S17	-0.493454
SDAD1	DRG	Irmady et al (2023) S17	-0.409371
SDCBP2	URG	Irmady et al (2023) S17	0.582493
SECTM1	URG	Irmady et al (2023) S17	0.5079
SELPLG	URG	Irmady et al (2023) S17	0.404922
SEMA4B	URG	Irmady et al (2023) S17	0.412923
SERPINA1	URG	Irmady et al (2023) S17	0.58061
SERPING1	URG	Irmady et al (2023) S17	0.527744
SFR1P1	DRG	Irmady et al (2023) S17	-0.403689
SH2B2	URG	Irmady et al (2023) S17	0.485866
SH2D1A	DRG	Irmady et al (2023) S17	-0.478199
SH2D1B	URG	Irmady et al (2023) S17	0.479384
SH3D19	DRG	Irmady et al (2023) S17	-0.457549
SH3GL1P2	DRG	Irmady et al (2023) S17	-0.77978
SH3RF2	DRG	Irmady et al (2023) S17	-0.421448
SH3RF3	URG	Irmady et al (2023) S17	0.575254
SHANK2-AS1	DRG	Irmady et al (2023) S17	-0.424603
SHISA5	URG	Irmady et al (2023) S17	0.462135
SIGLEC14	URG	Irmady et al (2023) S17	0.776234
SIGLEC19P	URG	Irmady et al (2023) S17	0.668417
SIGLEC5	URG	Irmady et al (2023) S17	0.637405
SIGLEC9	URG	Irmady et al (2023) S17	0.4749
SIPA1L2	URG	Irmady et al (2023) S17	0.626598
SIRPA	URG	Irmady et al (2023) S17	0.462619
SIRPB1	URG	Irmady et al (2023) S17	0.401295
SIRPB2	URG	Irmady et al (2023) S17	0.437714
SKA3	DRG	Irmady et al (2023) S17	-0.51125
SKOR2	URG	Irmady et al (2023) S17	0.469581
SLC11A1	URG	Irmady et al (2023) S17	0.475815
SLC16A14	DRG	Irmady et al (2023) S17	-0.507156
SLC22A15	URG	Irmady et al (2023) S17	0.505497
SLC22A4	URG	Irmady et al (2023) S17	0.591162
SLC25A36	DRG	Irmady et al (2023) S17	-0.429876
SLC25A44	URG	Irmady et al (2023) S17	0.40515
SLC26A7	DRG	Irmady et al (2023) S17	-0.437384
SLC26A8	URG	Irmady et al (2023) S17	0.552989
SLC28A3	URG	Irmady et al (2023) S17	0.607687
SLC29A1	DRG	Irmady et al (2023) S17	-0.420467
SLC30A1	DRG	Irmady et al (2023) S17	-0.590073
SLC31A2	URG	Irmady et al (2023) S17	0.513852
SLC37A3	URG	Irmady et al (2023) S17	0.484942
SLC39A10	DRG	Irmady et al (2023) S17	-0.442353
SLC44A2	URG	Irmady et al (2023) S17	0.449116
SLC45A3	URG	Irmady et al (2023) S17	0.513401
SLC45A4	URG	Irmady et al (2023) S17	0.441507
SLC4A7	DRG	Irmady et al (2023) S17	-0.461618
SLC5A9	URG	Irmady et al (2023) S17	0.501176
SLC6A6	URG	Irmady et al (2023) S17	0.453249
SLC9A9-AS1	URG	Irmady et al (2023) S17	0.603759
SLED1	URG	Irmady et al (2023) S17	0.708517
SLFN14	DRG	Irmady et al (2023) S17	-0.567532
SLITRK4	DRG	Irmady et al (2023) S17	-0.45941
SLPI	URG	Irmady et al (2023) S17	0.596238
SMAP2	URG	Irmady et al (2023) S17	0.504017
SMARCAD1	DRG	Irmady et al (2023) S17	-0.508459
SMC2	DRG	Irmady et al (2023) S17	-0.454356
SMPD3	DRG	Irmady et al (2023) S17	-0.784858
SNCA	DRG	Irmady et al (2023) S17	-0.552874
SNORA14B	DRG	Irmady et al (2023) S17	-0.612495
SNORA53	DRG	Irmady et al (2023) S17	-0.464295
SNORA6	DRG	Irmady et al (2023) S17	-0.425597
SNORA71B	DRG	Irmady et al (2023) S17	-0.425671
SNORA74A	DRG	Irmady et al (2023) S17	-0.522001
SNORA77	DRG	Irmady et al (2023) S17	-0.760906
SNORD118	DRG	Irmady et al (2023) S17	-0.786282
SNORD12B	URG	Irmady et al (2023) S17	0.445731
SNORD12C	URG	Irmady et al (2023) S17	0.486215
SNORD14C	DRG	Irmady et al (2023) S17	-0.715303
SNORD15A	DRG	Irmady et al (2023) S17	-0.540323
SNORD15B	DRG	Irmady et al (2023) S17	-0.439603
SNORD21	DRG	Irmady et al (2023) S17	-0.604403
SNORD32A	DRG	Irmady et al (2023) S17	-0.410856
SNORD6	DRG	Irmady et al (2023) S17	-0.448047
SNORD9	DRG	Irmady et al (2023) S17	-0.438588
SNORD97	DRG	Irmady et al (2023) S17	-0.737097
SNRPEP9	URG	Irmady et al (2023) S17	0.521753
SNX11	URG	Irmady et al (2023) S17	0.404403
SNX18P13	DRG	Irmady et al (2023) S17	-0.575293
SNX4	DRG	Irmady et al (2023) S17	-0.414481
SOCS1	URG	Irmady et al (2023) S17	0.572302
SOCS3	URG	Irmady et al (2023) S17	0.500169
SOGA3	DRG	Irmady et al (2023) S17	-0.510992
SORCS2	URG	Irmady et al (2023) S17	0.405428
SPATA2L	URG	Irmady et al (2023) S17	0.401869
SPDYE16	URG	Irmady et al (2023) S17	0.443017
SPI1	URG	Irmady et al (2023) S17	0.407681
SPINK2	DRG	Irmady et al (2023) S17	-0.506683
SPN	DRG	Irmady et al (2023) S17	-0.401076
SPNS2	URG	Irmady et al (2023) S17	0.491623
SPNS3	DRG	Irmady et al (2023) S17	-0.401842
SPOCD1	URG	Irmady et al (2023) S17	0.482201
SPTA1	DRG	Irmady et al (2023) S17	-0.481856
SPTB	DRG	Irmady et al (2023) S17	-0.560028
SPTBN1	DRG	Irmady et al (2023) S17	-0.415483
SQLE	DRG	Irmady et al (2023) S17	-0.552799
SRGN	URG	Irmady et al (2023) S17	0.43315
SRPK1	URG	Irmady et al (2023) S17	0.452187
ST20	URG	Irmady et al (2023) S17	0.52358
ST20-AS1	URG	Irmady et al (2023) S17	0.535217
ST20-MTHFS	URG	Irmady et al (2023) S17	0.433186
ST3GAL4	URG	Irmady et al (2023) S17	0.477349
ST3GAL4-AS1	URG	Irmady et al (2023) S17	0.520776
ST6GALNAC2	URG	Irmady et al (2023) S17	0.520757
STEAP4	URG	Irmady et al (2023) S17	0.638263
STOX1	URG	Irmady et al (2023) S17	0.438074
STX11	URG	Irmady et al (2023) S17	0.510041
STX3	URG	Irmady et al (2023) S17	0.62933
STYK1	DRG	Irmady et al (2023) S17	-0.480625
SUDS3P1	DRG	Irmady et al (2023) S17	-0.426332
SULT1A2	URG	Irmady et al (2023) S17	0.516503
SUSD6	URG	Irmady et al (2023) S17	0.48149
SVIP	DRG	Irmady et al (2023) S17	-0.40685
SWT1	DRG	Irmady et al (2023) S17	-0.475123
SYCE1L	URG	Irmady et al (2023) S17	0.407862
SYCP2L	URG	Irmady et al (2023) S17	0.459503
SYTL3	URG	Irmady et al (2023) S17	0.475751
TACSTD2	URG	Irmady et al (2023) S17	0.523689
TAGLN	DRG	Irmady et al (2023) S17	-0.445329
TARM1	URG	Irmady et al (2023) S17	0.402938
TAS2R13	DRG	Irmady et al (2023) S17	-0.409101
TAS2R15P	DRG	Irmady et al (2023) S17	-0.535254
TAS2R20	DRG	Irmady et al (2023) S17	-0.409983
TAS2R50	DRG	Irmady et al (2023) S17	-0.416367
TBC1D30	URG	Irmady et al (2023) S17	0.551094
TBC1D3D	URG	Irmady et al (2023) S17	0.476394
TBC1D3I	URG	Irmady et al (2023) S17	0.440471
TBCEL	DRG	Irmady et al (2023) S17	-0.531779
TC2N	DRG	Irmady et al (2023) S17	-0.528462
TCHH	DRG	Irmady et al (2023) S17	-0.637846
TCL1A	DRG	Irmady et al (2023) S17	-0.479078
TCN1	URG	Irmady et al (2023) S17	0.676849
TCTEX1D4	URG	Irmady et al (2023) S17	0.828923
TDRD15	DRG	Irmady et al (2023) S17	-0.444408
TECPR2	URG	Irmady et al (2023) S17	0.416587
TEK	URG	Irmady et al (2023) S17	0.663957
TFEC	DRG	Irmady et al (2023) S17	-0.49956
TFRC	DRG	Irmady et al (2023) S17	-0.421269
TG	URG	Irmady et al (2023) S17	0.639783
TGFA	URG	Irmady et al (2023) S17	0.605363
TGFA-IT1	URG	Irmady et al (2023) S17	0.910722
TGM3	URG	Irmady et al (2023) S17	0.717667
THBD	URG	Irmady et al (2023) S17	0.685152
THEMIS	DRG	Irmady et al (2023) S17	-0.634646
THNSL1	DRG	Irmady et al (2023) S17	-0.491428
THNSL2	URG	Irmady et al (2023) S17	0.487328
THSD7A	URG	Irmady et al (2023) S17	0.515327
TIGD3	URG	Irmady et al (2023) S17	0.677281
TIMP1	URG	Irmady et al (2023) S17	0.445499
TIMP2	URG	Irmady et al (2023) S17	0.455987
TLE3	URG	Irmady et al (2023) S17	0.403305
TMCC3	URG	Irmady et al (2023) S17	0.540998
TMEFF1	DRG	Irmady et al (2023) S17	-1.09428
TMEM120A	URG	Irmady et al (2023) S17	0.410991
TMEM123	DRG	Irmady et al (2023) S17	-0.472286
TMEM140	URG	Irmady et al (2023) S17	0.424124
TMEM176A	URG	Irmady et al (2023) S17	0.553879
TMEM252	URG	Irmady et al (2023) S17	0.704052
TMEM45B	URG	Irmady et al (2023) S17	0.568677
TMEM88	URG	Irmady et al (2023) S17	0.525902
TMEM91	URG	Irmady et al (2023) S17	0.417334
TMEM92-AS1	URG	Irmady et al (2023) S17	0.551847
TMIGD3	URG	Irmady et al (2023) S17	0.595836
TMTC3	DRG	Irmady et al (2023) S17	-0.402244
TMX3	DRG	Irmady et al (2023) S17	-0.479807
TNFAIP6	URG	Irmady et al (2023) S17	0.708761
TNFRSF10C	URG	Irmady et al (2023) S17	0.613731
TNFRSF1A	URG	Irmady et al (2023) S17	0.566685
TNNT1	DRG	Irmady et al (2023) S17	-0.494567
TOMM70	DRG	Irmady et al (2023) S17	-0.422475
TOP2A	DRG	Irmady et al (2023) S17	-0.440593
TOX4P1	URG	Irmady et al (2023) S17	0.530679
TP53I11	URG	Irmady et al (2023) S17	0.416856
TP53INP2	URG	Irmady et al (2023) S17	0.464011
TPST1	URG	Irmady et al (2023) S17	0.844895
TPT1P10	URG	Irmady et al (2023) S17	0.477707
TPTE2P5	DRG	Irmady et al (2023) S17	-0.489323
TRAT1	DRG	Irmady et al (2023) S17	-0.549414
TRAV13-2	DRG	Irmady et al (2023) S17	-0.450139
TRAV22	DRG	Irmady et al (2023) S17	-0.423105
TRAV23DV6	DRG	Irmady et al (2023) S17	-0.474948
TRAV26-2	DRG	Irmady et al (2023) S17	-0.651634
TRAV30	DRG	Irmady et al (2023) S17	-0.419513
TRBJ2-5	DRG	Irmady et al (2023) S17	-0.593096
TRBV11-2	DRG	Irmady et al (2023) S17	-0.514805
TRBV12-3	DRG	Irmady et al (2023) S17	-0.431916
TRBV24-1	DRG	Irmady et al (2023) S17	-0.419235
TRBV4-1	DRG	Irmady et al (2023) S17	-0.422386
TRBV6-6	DRG	Irmady et al (2023) S17	-0.50326
TRBV7-9	DRG	Irmady et al (2023) S17	-0.434608
TRDJ1	URG	Irmady et al (2023) S17	0.409878
TRDV1	DRG	Irmady et al (2023) S17	-0.524547
TREM1	URG	Irmady et al (2023) S17	0.602951
TREML2	URG	Irmady et al (2023) S17	0.64049
TREML5P	DRG	Irmady et al (2023) S17	-0.509953
TRGV10	DRG	Irmady et al (2023) S17	-0.426978
TRGV2	DRG	Irmady et al (2023) S17	-0.411594
TRGV4	DRG	Irmady et al (2023) S17	-0.905104
TRGV5	DRG	Irmady et al (2023) S17	-0.579896
TRIB1	URG	Irmady et al (2023) S17	0.425954
TRIM10	DRG	Irmady et al (2023) S17	-0.422979
TRIM25	URG	Irmady et al (2023) S17	0.603183
TRIM49D1	URG	Irmady et al (2023) S17	0.472978
TRIM58	DRG	Irmady et al (2023) S17	-0.496264
TRIM60P18	DRG	Irmady et al (2023) S17	-0.412071
TRIM64B	URG	Irmady et al (2023) S17	0.804311
TRIM74	URG	Irmady et al (2023) S17	0.986515
TRMT10A	DRG	Irmady et al (2023) S17	-0.432607
TRMT13	DRG	Irmady et al (2023) S17	-0.467259
TRPC6	DRG	Irmady et al (2023) S17	-0.481482
TRPM6	URG	Irmady et al (2023) S17	0.436994
TSC22D3	URG	Irmady et al (2023) S17	0.611278
TSEN34	URG	Irmady et al (2023) S17	0.577194
TSNAXIP1	DRG	Irmady et al (2023) S17	-0.547098
TST	URG	Irmady et al (2023) S17	0.588174
TTC24	DRG	Irmady et al (2023) S17	-0.412873
TTC37	DRG	Irmady et al (2023) S17	-0.427897
TTC3P1	DRG	Irmady et al (2023) S17	-0.52403
TTN	DRG	Irmady et al (2023) S17	-0.496446
TUBBP10	DRG	Irmady et al (2023) S17	-0.462256
TVP23CP1	URG	Irmady et al (2023) S17	0.40248
TWISTNB	DRG	Irmady et al (2023) S17	-0.505554
TXLNGY	DRG	Irmady et al (2023) S17	-0.479956
TYROBP	URG	Irmady et al (2023) S17	0.498946
UBA5	DRG	Irmady et al (2023) S17	-0.41736
UBALD2	URG	Irmady et al (2023) S17	0.419452
UBE2R2	URG	Irmady et al (2023) S17	0.411069
UBR5-AS1	URG	Irmady et al (2023) S17	0.442018
UBTD1	URG	Irmady et al (2023) S17	0.485932
UFL1	DRG	Irmady et al (2023) S17	-0.433455
UFM1	DRG	Irmady et al (2023) S17	-0.455528
UNC5B	DRG	Irmady et al (2023) S17	-0.661531
USP1	DRG	Irmady et al (2023) S17	-0.419369
USP12	DRG	Irmady et al (2023) S17	-0.687902
USP17L2	DRG	Irmady et al (2023) S17	-0.42881
USP32P1	DRG	Irmady et al (2023) S17	-0.444612
USP43	URG	Irmady et al (2023) S17	0.512857
UTP15	DRG	Irmady et al (2023) S17	-0.412139
VCAM1	DRG	Irmady et al (2023) S17	-0.405267
VDAC2P2	DRG	Irmady et al (2023) S17	-0.42283
VDR	URG	Irmady et al (2023) S17	0.430579
VENTXP4	URG	Irmady et al (2023) S17	0.403757
VMO1	URG	Irmady et al (2023) S17	0.404688
VNN2	URG	Irmady et al (2023) S17	0.57095
VNN3	URG	Irmady et al (2023) S17	0.679934
VPS13A	DRG	Irmady et al (2023) S17	-0.444718
VPS13C	DRG	Irmady et al (2023) S17	-0.418704
VPS50	DRG	Irmady et al (2023) S17	-0.479511
VRK1	DRG	Irmady et al (2023) S17	-0.421501
WDFY3	URG	Irmady et al (2023) S17	0.468645
WDFY3-AS2	URG	Irmady et al (2023) S17	0.414369
WDFY4	URG	Irmady et al (2023) S17	0.403345
WDR36	DRG	Irmady et al (2023) S17	-0.473122
WDR63	DRG	Irmady et al (2023) S17	-0.463296
WDR89	DRG	Irmady et al (2023) S17	-0.437468
WLS	URG	Irmady et al (2023) S17	0.434424
WNT16	DRG	Irmady et al (2023) S17	-0.63702
XK	DRG	Irmady et al (2023) S17	-0.571661
XKR3	URG	Irmady et al (2023) S17	1.47801
XKR8	URG	Irmady et al (2023) S17	0.561324
XPO1	DRG	Irmady et al (2023) S17	-0.493931
XPO6	URG	Irmady et al (2023) S17	0.483166
XXBAC-B476C20.14	DRG	Irmady et al (2023) S17	-0.62954
XXBAC-BPG246D15.9	DRG	Irmady et al (2023) S17	-0.705857
XXBAC-BPG248L24.12	URG	Irmady et al (2023) S17	0.600486
XXBAC-BPGBPG55C20.3	DRG	Irmady et al (2023) S17	-0.671475
XXYAC-YR38GF2.1	URG	Irmady et al (2023) S17	0.50281
YJEFN3	DRG	Irmady et al (2023) S17	-0.521035
YOD1	DRG	Irmady et al (2023) S17	-0.404014
Z99756.1	URG	Irmady et al (2023) S17	0.435638
ZBTB16	URG	Irmady et al (2023) S17	0.456795
ZBTB33	DRG	Irmady et al (2023) S17	-0.485951
ZBTB41	DRG	Irmady et al (2023) S17	-0.64965
ZBTB7C	DRG	Irmady et al (2023) S17	-0.452409
ZDBF2	DRG	Irmady et al (2023) S17	-0.48873
ZDHHC11B	DRG	Irmady et al (2023) S17	-0.409654
ZDHHC18	URG	Irmady et al (2023) S17	0.571633
ZDHHC21	DRG	Irmady et al (2023) S17	-0.455513
ZFAS1	URG	Irmady et al (2023) S17	0.490549
ZFHX3	URG	Irmady et al (2023) S17	0.425164
ZFP36	URG	Irmady et al (2023) S17	0.476663
ZFP57	URG	Irmady et al (2023) S17	2.41572
ZG16B	DRG	Irmady et al (2023) S17	-0.490213
ZHX1	DRG	Irmady et al (2023) S17	-0.40961
ZMYM1	DRG	Irmady et al (2023) S17	-0.447724
ZNF22	DRG	Irmady et al (2023) S17	-0.45661
ZNF260	DRG	Irmady et al (2023) S17	-0.40912
ZNF33BP1	DRG	Irmady et al (2023) S17	-0.404701
ZNF365	DRG	Irmady et al (2023) S17	-0.424412
ZNF438	URG	Irmady et al (2023) S17	0.412562
ZNF441	DRG	Irmady et al (2023) S17	-0.479518
ZNF467	URG	Irmady et al (2023) S17	0.484465
ZNF487	URG	Irmady et al (2023) S17	0.431261
ZNF516	URG	Irmady et al (2023) S17	0.532681
ZNF525	DRG	Irmady et al (2023) S17	-0.500789
ZNF644	DRG	Irmady et al (2023) S17	-0.49578
ZNF681	DRG	Irmady et al (2023) S17	-0.483863
ZNF683	DRG	Irmady et al (2023) S17	-0.567705
ZNF709	DRG	Irmady et al (2023) S17	-0.447009
ZNF711	DRG	Irmady et al (2023) S17	-0.49059
ZNF860	DRG	Irmady et al (2023) S17	-0.59045
ZNF890P	DRG	Irmady et al (2023) S17	-0.587666
ZNF92	DRG	Irmady et al (2023) S17	-0.439228
ZSCAN23	DRG	Irmady et al (2023) S17	-0.526839
ZZZ3	DRG	Irmady et al (2023) S17	-0.400645
A2ML1	URG	Irmady et al (2023) S18	0.724519
A3GALT2	URG	Irmady et al (2023) S18	0.641077
AATK	URG	Irmady et al (2023) S18	0.620814
ABAT	URG	Irmady et al (2023) S18	0.401546
ABCA1	URG	Irmady et al (2023) S18	0.639296
ABCA12	URG	Irmady et al (2023) S18	1.0194
ABCA4	URG	Irmady et al (2023) S18	1.3195
ABCA6	URG	Irmady et al (2023) S18	0.502853
ABCA8	URG	Irmady et al (2023) S18	0.998524
ABCA9	URG	Irmady et al (2023) S18	0.619639
ABCB11	URG	Irmady et al (2023) S18	1.31144
ABCB4	DRG	Irmady et al (2023) S18	-0.646394
ABCC11	URG	Irmady et al (2023) S18	0.800895
ABCC2	URG	Irmady et al (2023) S18	0.412169
ABCC4	DRG	Irmady et al (2023) S18	-0.438677
ABCC5	URG	Irmady et al (2023) S18	0.489865
ABCC6	URG	Irmady et al (2023) S18	0.632439
ABCC8	URG	Irmady et al (2023) S18	1.15932
ABCC9	URG	Irmady et al (2023) S18	1.41881
ABCE1	DRG	Irmady et al (2023) S18	-0.400115
[truncated: 50,044 more rows]

## Sheet: Cortex
GeneName	DEGs	Origin	log2FC
ACSL5	URG	Benoit et al (2020)	0.72
AHI1	DRG	Benoit et al (2020)	-0.41
ARRDC3	DRG	Benoit et al (2020)	-0.54
BAMBI	URG	Benoit et al (2020)	0.61
C1R	DRG	Benoit et al (2020)	-0.44
C5AR2	DRG	Benoit et al (2020)	-0.96
CCDC38	URG	Benoit et al (2020)	2.01
CHSY1	DRG	Benoit et al (2020)	-0.45
CIART	DRG	Benoit et al (2020)	-0.59
CNTN6	URG	Benoit et al (2020)	0.67
CSDC2	URG	Benoit et al (2020)	0.47
CTAG2	DRG	Benoit et al (2020)	-7.27
DCSTAMP	DRG	Benoit et al (2020)	-1.46
DUSP6	URG	Benoit et al (2020)	0.72
EPCAM	URG	Benoit et al (2020)	1.12
F2RL3	DRG	Benoit et al (2020)	-3.06
FAM13B	DRG	Benoit et al (2020)	-0.42
FAM212B	DRG	Benoit et al (2020)	-0.43
FAM87A	DRG	Benoit et al (2020)	-0.88
FRAT1	DRG	Benoit et al (2020)	-0.7
GADD45G	DRG	Benoit et al (2020)	-2
GALNT14	DRG	Benoit et al (2020)	-0.45
GDNF	DRG	Benoit et al (2020)	-0.96
GOLGA8S	DRG	Benoit et al (2020)	-0.86
GPX3	URG	Benoit et al (2020)	0.49
HAS2-AS1	DRG	Benoit et al (2020)	-1.24
HERC2P3	URG	Benoit et al (2020)	0.81
HRK	DRG	Benoit et al (2020)	-0.61
HYAL2	DRG	Benoit et al (2020)	-0.45
IDH1	URG	Benoit et al (2020)	0.43
KGFLP2	URG	Benoit et al (2020)	0.4
KIAA1456	DRG	Benoit et al (2020)	-0.4
LAMA2	URG	Benoit et al (2020)	0.51
LAMB3	DRG	Benoit et al (2020)	-0.47
LCN15	DRG	Benoit et al (2020)	-0.96
LINC00443	URG	Benoit et al (2020)	1.45
LINC00883	DRG	Benoit et al (2020)	-0.43
LINC00925	DRG	Benoit et al (2020)	-0.42
LMCD1	URG	Benoit et al (2020)	0.79
LMO2	URG	Benoit et al (2020)	0.74
LOC100507351	DRG	Benoit et al (2020)	-0.47
LOC100507534	URG	Benoit et al (2020)	0.69
LOC100996609	URG	Benoit et al (2020)	2.77
LOC101928358	DRG	Benoit et al (2020)	-0.78
LOC101929555	DRG	Benoit et al (2020)	-0.86
MARVELD2	URG	Benoit et al (2020)	0.76
MIR3648	URG	Benoit et al (2020)	2.54
MIR3687	URG	Benoit et al (2020)	2.7
MMD2	URG	Benoit et al (2020)	0.51
MSMO1	URG	Benoit et al (2020)	0.48
MTRNR2L2	URG	Benoit et al (2020)	1.46
NKAIN1	DRG	Benoit et al (2020)	-0.51
NKX2-2	URG	Benoit et al (2020)	0.61
OPRM1	URG	Benoit et al (2020)	0.42
PCDH11X	DRG	Benoit et al (2020)	-0.7
PDZRN4	DRG	Benoit et al (2020)	-0.51
PER1	DRG	Benoit et al (2020)	-0.53
PI4KAP2	DRG	Benoit et al (2020)	-0.64
PLEKHO2	URG	Benoit et al (2020)	0.49
PTGIS	DRG	Benoit et al (2020)	-0.73
RASD1	DRG	Benoit et al (2020)	-0.57
REM2	DRG	Benoit et al (2020)	-0.97
S100A1	URG	Benoit et al (2020)	0.43
SEMA4C	DRG	Benoit et al (2020)	-0.44
SIM2	URG	Benoit et al (2020)	1.12
SLC22A10	DRG	Benoit et al (2020)	-1.03
SLC6A10P	DRG	Benoit et al (2020)	-1.24
SNAR-C3	URG	Benoit et al (2020)	8
SPACA6P-AS	URG	Benoit et al (2020)	1.33
SPHK2	URG	Benoit et al (2020)	0.49
SPRY4	URG	Benoit et al (2020)	0.73
STARD8	DRG	Benoit et al (2020)	-0.67
SYT15	URG	Benoit et al (2020)	0.75
TFAP2D	DRG	Benoit et al (2020)	-1.85
TMEM220-AS1	URG	Benoit et al (2020)	1.02
TNFSF10	URG	Benoit et al (2020)	0.69
TRIB1	URG	Benoit et al (2020)	0.48
TSHZ3	DRG	Benoit et al (2020)	-0.67
USP2	DRG	Benoit et al (2020)	-0.62
ZNF488	DRG	Benoit et al (2020)	-0.46
ABALON	URG	Cappelletti et al (2023) S4	0.436626
ABCA8	URG	Cappelletti et al (2023) S4	0.986168
ABCC6P1	DRG	Cappelletti et al (2023) S4	-0.664946
ABHD16B	URG	Cappelletti et al (2023) S4	0.465603
ACP6	DRG	Cappelletti et al (2023) S4	-0.489213
ACSBG1	DRG	Cappelletti et al (2023) S4	-0.449256
ACTG1P25	DRG	Cappelletti et al (2023) S4	-0.519232
ACTL11P	URG	Cappelletti et al (2023) S4	0.581931
ADAM29	DRG	Cappelletti et al (2023) S4	-0.653886
AIDAP2	URG	Cappelletti et al (2023) S4	1.25015
ALDH1L1	DRG	Cappelletti et al (2023) S4	-0.438887
ALMS1-IT1	URG	Cappelletti et al (2023) S4	0.735244
ALPL	DRG	Cappelletti et al (2023) S4	-0.574817
ALS2CL	DRG	Cappelletti et al (2023) S4	-0.495479
AMER2	URG	Cappelletti et al (2023) S4	0.479731
ANKRD10-IT1	URG	Cappelletti et al (2023) S4	0.51597
ANLN	URG	Cappelletti et al (2023) S4	0.91304
ARHGAP9	DRG	Cappelletti et al (2023) S4	-0.519773
ARHGEF37	URG	Cappelletti et al (2023) S4	0.456549
ASPA	URG	Cappelletti et al (2023) S4	0.934348
ATP4A	DRG	Cappelletti et al (2023) S4	-1.0875
ATP5MF-PTCD1	DRG	Cappelletti et al (2023) S4	-0.583832
BAIAP2L1	DRG	Cappelletti et al (2023) S4	-0.660369
BCAS1	URG	Cappelletti et al (2023) S4	0.732909
BCL2L15	URG	Cappelletti et al (2023) S4	0.571374
BVES	URG	Cappelletti et al (2023) S4	0.530367
C10ORF90	URG	Cappelletti et al (2023) S4	0.679408
C16ORF89	DRG	Cappelletti et al (2023) S4	-0.735112
C21ORF91	URG	Cappelletti et al (2023) S4	0.833534
CAHM	URG	Cappelletti et al (2023) S4	0.649135
CARD16	DRG	Cappelletti et al (2023) S4	-0.660222
CCDC152	URG	Cappelletti et al (2023) S4	0.555128
CCDC8	DRG	Cappelletti et al (2023) S4	-0.423208
CCNE2	URG	Cappelletti et al (2023) S4	0.869009
CD22	URG	Cappelletti et al (2023) S4	0.972494
CD9	URG	Cappelletti et al (2023) S4	0.584215
CDH19	URG	Cappelletti et al (2023) S4	1.25452
CDKN1C	URG	Cappelletti et al (2023) S4	0.77926
CDRT4	URG	Cappelletti et al (2023) S4	0.568581
CFAP73	URG	Cappelletti et al (2023) S4	0.596525
CFL2	URG	Cappelletti et al (2023) S4	0.435454
CHRNA6	DRG	Cappelletti et al (2023) S4	-0.834099
CICP14	URG	Cappelletti et al (2023) S4	0.551554
CLDN11	URG	Cappelletti et al (2023) S4	1.13267
CLDND1	URG	Cappelletti et al (2023) S4	0.732232
CLEC4GP1	DRG	Cappelletti et al (2023) S4	-1.10866
CLMN	URG	Cappelletti et al (2023) S4	0.629338
CNTN2	URG	Cappelletti et al (2023) S4	0.584112
COL20A1	DRG	Cappelletti et al (2023) S4	-0.616432
COL4A5	URG	Cappelletti et al (2023) S4	0.861916
COL5A3	DRG	Cappelletti et al (2023) S4	-0.589119
CPB2-AS1	URG	Cappelletti et al (2023) S4	0.528745
CREB5	URG	Cappelletti et al (2023) S4	0.701556
CSPG4P10	DRG	Cappelletti et al (2023) S4	-0.43113
CTNNA3	URG	Cappelletti et al (2023) S4	0.915072
CTXND1	DRG	Cappelletti et al (2023) S4	-0.400321
CYP2U1-AS1	URG	Cappelletti et al (2023) S4	0.697823
CYP4F26P	DRG	Cappelletti et al (2023) S4	-0.427622
DBNDD2	URG	Cappelletti et al (2023) S4	0.600654
DLEU2	URG	Cappelletti et al (2023) S4	0.4237
DMBT1L1	URG	Cappelletti et al (2023) S4	0.675191
DMRT2	URG	Cappelletti et al (2023) S4	0.916952
DOCK10	URG	Cappelletti et al (2023) S4	0.570519
DOCK5	URG	Cappelletti et al (2023) S4	0.79454
DUOX1	URG	Cappelletti et al (2023) S4	0.470123
EDIL3	URG	Cappelletti et al (2023) S4	0.514011
EFHD1	URG	Cappelletti et al (2023) S4	0.60376
EFNB1	DRG	Cappelletti et al (2023) S4	-0.416987
ELAPOR2	URG	Cappelletti et al (2023) S4	0.407315
ENPP2	URG	Cappelletti et al (2023) S4	0.878151
EPHB4	DRG	Cappelletti et al (2023) S4	-0.484347
ERBB3	URG	Cappelletti et al (2023) S4	0.883639
ERMN	URG	Cappelletti et al (2023) S4	0.857741
EVI2A	URG	Cappelletti et al (2023) S4	0.886854
FA2H	URG	Cappelletti et al (2023) S4	0.891622
FAM107B	URG	Cappelletti et al (2023) S4	0.826367
FRMD4B	URG	Cappelletti et al (2023) S4	0.636327
FSTL1	DRG	Cappelletti et al (2023) S4	-0.439094
GAB1	URG	Cappelletti et al (2023) S4	0.443516
GALNT6	URG	Cappelletti et al (2023) S4	0.864068
GIPR	URG	Cappelletti et al (2023) S4	1.10318
GLDN	URG	Cappelletti et al (2023) S4	0.908001
GLRA4	DRG	Cappelletti et al (2023) S4	-1.76735
GLTP	URG	Cappelletti et al (2023) S4	0.471339
GPR37	URG	Cappelletti et al (2023) S4	0.740478
GREM1	URG	Cappelletti et al (2023) S4	0.938594
GRIP2	DRG	Cappelletti et al (2023) S4	-0.400392
GRM3-AS1	URG	Cappelletti et al (2023) S4	0.535318
GSN-AS1	URG	Cappelletti et al (2023) S4	0.955124
GTF2IRD2B	URG	Cappelletti et al (2023) S4	0.479409
GUSBP3	URG	Cappelletti et al (2023) S4	0.553873
HEPN1	URG	Cappelletti et al (2023) S4	0.577338
HHIP	URG	Cappelletti et al (2023) S4	0.951881
HIGD1B	DRG	Cappelletti et al (2023) S4	-0.445129
HIPK2	URG	Cappelletti et al (2023) S4	0.407526
HMGA2	URG	Cappelletti et al (2023) S4	0.433354
HOXD1	URG	Cappelletti et al (2023) S4	1.20407
HPN-AS1	URG	Cappelletti et al (2023) S4	1.02919
HSD17B14	DRG	Cappelletti et al (2023) S4	-0.422979
HSPA2	URG	Cappelletti et al (2023) S4	0.681597
ICOSLG	URG	Cappelletti et al (2023) S4	0.736681
IFI27	DRG	Cappelletti et al (2023) S4	-0.568599
IQGAP1	URG	Cappelletti et al (2023) S4	0.473159
ITGA2	URG	Cappelletti et al (2023) S4	0.848219
JAM3	URG	Cappelletti et al (2023) S4	0.443407
KCNH8	URG	Cappelletti et al (2023) S4	1.09225
KIAA1755	URG	Cappelletti et al (2023) S4	0.548443
KLK6	URG	Cappelletti et al (2023) S4	0.942403
LAMA5	DRG	Cappelletti et al (2023) S4	-0.464971
LAMP2	URG	Cappelletti et al (2023) S4	0.480915
LFNG	DRG	Cappelletti et al (2023) S4	-0.554335
LGR5	URG	Cappelletti et al (2023) S4	1.02958
LINC00032	URG	Cappelletti et al (2023) S4	0.798548
LINC00320	URG	Cappelletti et al (2023) S4	0.744526
LINC00485	URG	Cappelletti et al (2023) S4	0.699879
LINC00609	URG	Cappelletti et al (2023) S4	0.884106
LINC00844	URG	Cappelletti et al (2023) S4	0.786698
LINC01010	URG	Cappelletti et al (2023) S4	1.02468
LINC01750	DRG	Cappelletti et al (2023) S4	-0.413799
LINC01792	URG	Cappelletti et al (2023) S4	0.947907
LINC01978	URG	Cappelletti et al (2023) S4	1.05443
LINC02241	URG	Cappelletti et al (2023) S4	0.746089
LINC02473	URG	Cappelletti et al (2023) S4	1.27087
LINC02731	DRG	Cappelletti et al (2023) S4	-0.663261
LOXL3	DRG	Cappelletti et al (2023) S4	-0.538836
LPAR1	URG	Cappelletti et al (2023) S4	0.82498
LRP2	URG	Cappelletti et al (2023) S4	1.05203
LRRC63	URG	Cappelletti et al (2023) S4	1.20194
LSR	DRG	Cappelletti et al (2023) S4	-0.487405
LURAP1L	URG	Cappelletti et al (2023) S4	0.46894
MALRD1	DRG	Cappelletti et al (2023) S4	-0.942421
MAN2A1	URG	Cappelletti et al (2023) S4	0.487967
MAP4K4	URG	Cappelletti et al (2023) S4	0.506945
MDFI	DRG	Cappelletti et al (2023) S4	-0.647415
MEIS3	DRG	Cappelletti et al (2023) S4	-0.465947
MFSD2A	DRG	Cappelletti et al (2023) S4	-0.423994
MIR181A1HG	URG	Cappelletti et al (2023) S4	0.625361
MIR497HG	DRG	Cappelletti et al (2023) S4	-0.476711
MKI67	DRG	Cappelletti et al (2023) S4	-2.26254
MOB3B	URG	Cappelletti et al (2023) S4	0.475655
MOG	URG	Cappelletti et al (2023) S4	0.928408
MOSPD2	URG	Cappelletti et al (2023) S4	0.404548
MYOT	URG	Cappelletti et al (2023) S4	0.885778
MYRF	URG	Cappelletti et al (2023) S4	0.813617
N4BP2L2-IT2	URG	Cappelletti et al (2023) S4	0.410785
NFATC4	DRG	Cappelletti et al (2023) S4	-0.622844
NIPAL4	URG	Cappelletti et al (2023) S4	1.21558
NKX6-2	URG	Cappelletti et al (2023) S4	1.10587
NOXA1	DRG	Cappelletti et al (2023) S4	-0.475634
NPC1	URG	Cappelletti et al (2023) S4	0.433859
NTM-AS1	URG	Cappelletti et al (2023) S4	0.765662
OR13E1P	URG	Cappelletti et al (2023) S4	0.733754
OR6J1	URG	Cappelletti et al (2023) S4	0.501115
PACRG-AS3	URG	Cappelletti et al (2023) S4	0.987651
PAIP2B	URG	Cappelletti et al (2023) S4	0.612943
PCSK4	DRG	Cappelletti et al (2023) S4	-0.462139
PCSK6	URG	Cappelletti et al (2023) S4	0.744626
PDE8A	URG	Cappelletti et al (2023) S4	0.52811
PI16	DRG	Cappelletti et al (2023) S4	-0.604728
PIEZO2	URG	Cappelletti et al (2023) S4	1.06557
PIP4K2A	URG	Cappelletti et al (2023) S4	0.594879
PKN3	DRG	Cappelletti et al (2023) S4	-0.413426
PLCL1	URG	Cappelletti et al (2023) S4	0.436527
PLD1	URG	Cappelletti et al (2023) S4	0.743756
PLEKHG5	DRG	Cappelletti et al (2023) S4	-0.487562
PLEKHH1	URG	Cappelletti et al (2023) S4	0.794878
PPM1F-AS1	DRG	Cappelletti et al (2023) S4	-0.543751
PPP1R14A	URG	Cappelletti et al (2023) S4	0.877985
PRC1-AS1	DRG	Cappelletti et al (2023) S4	-0.516227
PRCD	URG	Cappelletti et al (2023) S4	0.57656
PRIMA1	URG	Cappelletti et al (2023) S4	0.957941
PRKACB-DT	URG	Cappelletti et al (2023) S4	0.441942
PRKCQ-AS1	URG	Cappelletti et al (2023) S4	0.523102
PRR18	URG	Cappelletti et al (2023) S4	0.852614
PRRG1	URG	Cappelletti et al (2023) S4	0.495721
PRX	DRG	Cappelletti et al (2023) S4	-0.596557
PWP2	URG	Cappelletti et al (2023) S4	0.932808
PXK	URG	Cappelletti et al (2023) S4	0.522685
RASGRP3	URG	Cappelletti et al (2023) S4	0.806227
RBP5	DRG	Cappelletti et al (2023) S4	-0.793163
RBP7	URG	Cappelletti et al (2023) S4	0.812875
REEP3	URG	Cappelletti et al (2023) S4	0.576026
RELA-DT	URG	Cappelletti et al (2023) S4	0.503354
RFFL	URG	Cappelletti et al (2023) S4	0.400605
RFPL1	URG	Cappelletti et al (2023) S4	0.577221
RHOU	URG	Cappelletti et al (2023) S4	0.582199
RMRP	DRG	Cappelletti et al (2023) S4	-0.788605
RN7SKP71	DRG	Cappelletti et al (2023) S4	-1.23566
RNF43	DRG	Cappelletti et al (2023) S4	-0.627316
RPPH1	DRG	Cappelletti et al (2023) S4	-0.489708
RYR3	DRG	Cappelletti et al (2023) S4	-0.546039
S1PR5	URG	Cappelletti et al (2023) S4	0.965679
SCARNA2	DRG	Cappelletti et al (2023) S4	-0.446183
SDK1	DRG	Cappelletti et al (2023) S4	-0.403633
SELENOP	URG	Cappelletti et al (2023) S4	0.685166
SEMA4G	DRG	Cappelletti et al (2023) S4	-0.436087
SEMA6A	URG	Cappelletti et al (2023) S4	0.415377
SFR1	URG	Cappelletti et al (2023) S4	0.445288
SH3BP2	DRG	Cappelletti et al (2023) S4	-0.408924
SH3TC2	URG	Cappelletti et al (2023) S4	0.928682
SHROOM4	URG	Cappelletti et al (2023) S4	0.537422
SHTN1	URG	Cappelletti et al (2023) S4	0.467471
SILC1	URG	Cappelletti et al (2023) S4	0.462245
SLAIN1	URG	Cappelletti et al (2023) S4	0.52578
SLC31A2	URG	Cappelletti et al (2023) S4	0.714041
SLC35D2	URG	Cappelletti et al (2023) S4	0.535273
SLC44A1	URG	Cappelletti et al (2023) S4	0.664332
SLC5A11	URG	Cappelletti et al (2023) S4	1.176
SLC7A14-AS1	URG	Cappelletti et al (2023) S4	0.520013
SLC9A3-AS1	DRG	Cappelletti et al (2023) S4	-0.734738
SLCO1A2	URG	Cappelletti et al (2023) S4	0.718338
SNHG3	URG	Cappelletti et al (2023) S4	0.607185
SNORA53	DRG	Cappelletti et al (2023) S4	-0.862773
SNORA73A	DRG	Cappelletti et al (2023) S4	-1.02465
SNORA73B	DRG	Cappelletti et al (2023) S4	-1.09161
SNORD3A	DRG	Cappelletti et al (2023) S4	-1.57695
SNRPA1-DT	URG	Cappelletti et al (2023) S4	0.685509
SNX18P8	DRG	Cappelletti et al (2023) S4	-0.627466
SNX30-DT	URG	Cappelletti et al (2023) S4	0.864859
SOX2-OT	URG	Cappelletti et al (2023) S4	0.686395
ST18	URG	Cappelletti et al (2023) S4	0.936259
TAS2R30	URG	Cappelletti et al (2023) S4	0.557061
TAS2R31	URG	Cappelletti et al (2023) S4	0.522445
TCP11L2	URG	Cappelletti et al (2023) S4	0.448006
TEN1-CDK3	URG	Cappelletti et al (2023) S4	0.686207
TESK2	URG	Cappelletti et al (2023) S4	0.452007
TF	URG	Cappelletti et al (2023) S4	0.865557
TGFB3	URG	Cappelletti et al (2023) S4	0.728409
THBS3	DRG	Cappelletti et al (2023) S4	-0.400405
THBS3-AS1	DRG	Cappelletti et al (2023) S4	-0.426395
TMC7	URG	Cappelletti et al (2023) S4	0.627319
TMEM139	URG	Cappelletti et al (2023) S4	1.15569
TMEM144	URG	Cappelletti et al (2023) S4	0.91236
TMEM165	URG	Cappelletti et al (2023) S4	0.631073
TMEM204	DRG	Cappelletti et al (2023) S4	-0.480978
TMEM63A	URG	Cappelletti et al (2023) S4	0.846239
TMEM88B	URG	Cappelletti et al (2023) S4	1.14516
TMTC2	URG	Cappelletti et al (2023) S4	0.537784
TNRC6C-AS1	URG	Cappelletti et al (2023) S4	0.83812
TP53TG5	URG	Cappelletti et al (2023) S4	0.992541
TREH	URG	Cappelletti et al (2023) S4	1.04537
TRIM59	URG	Cappelletti et al (2023) S4	1.12349
TRIM8-DT	URG	Cappelletti et al (2023) S4	0.568406
TRPV2	DRG	Cappelletti et al (2023) S4	-0.50195
TRPV6	URG	Cappelletti et al (2023) S4	0.775027
TSPAN15	URG	Cappelletti et al (2023) S4	0.652912
TVP23C-CDRT4	DRG	Cappelletti et al (2023) S4	-0.880121
TYMSOS	URG	Cappelletti et al (2023) S4	1.20395
UGT8	URG	Cappelletti et al (2023) S4	0.924574
USP54	URG	Cappelletti et al (2023) S4	0.406376
VILL	DRG	Cappelletti et al (2023) S4	-0.612822
VN1R83P	URG	Cappelletti et al (2023) S4	0.469296
VRK2	URG	Cappelletti et al (2023) S4	0.69429
WHRN	URG	Cappelletti et al (2023) S4	0.628603
XRCC3	DRG	Cappelletti et al (2023) S4	-0.431233
ZBED3	URG	Cappelletti et al (2023) S4	0.462315
ZDHHC20	URG	Cappelletti et al (2023) S4	0.415377
ZDHHC9	URG	Cappelletti et al (2023) S4	0.467504
ZEB2-AS1	URG	Cappelletti et al (2023) S4	0.520188
ZFP42	URG	Cappelletti et al (2023) S4	0.478715
ZNF541	DRG	Cappelletti et al (2023) S4	-0.472469
MT1E	URG	Cappelletti et al (2023) S5	0.636692
RYR3	DRG	Cappelletti et al (2023) S5	-0.503271
C6ORF10	DRG	Dumitriu et al (2016)	-0.457422
EFNA4	URG	Dumitriu et al (2016)	0.445074
GPRIN3	DRG	Dumitriu et al (2016)	-0.503037
HLA-DOB	DRG	Dumitriu et al (2016)	-0.466952
HLA-DRA	URG	Dumitriu et al (2016)	0.407862
HLA-DRB1	URG	Dumitriu et al (2016)	0.484181
HLA-DRB5	URG	Dumitriu et al (2016)	0.489906
IGSF9B	DRG	Dumitriu et al (2016)	-0.508805
LAMP3	URG	Dumitriu et al (2016)	0.539805
MMRN1	URG	Dumitriu et al (2016)	0.480444
MUC1	URG	Dumitriu et al (2016)	0.436427
PBXIP1	URG	Dumitriu et al (2016)	0.428221
SLC4A11	URG	Dumitriu et al (2016)	0.64577
A1BG	URG	Irmady et al (2023) S39	1.69475
A1BG-AS1	DRG	Irmady et al (2023) S39	-2.34328
A1CF	URG	Irmady et al (2023) S39	1.80736
A2M	DRG	Irmady et al (2023) S39	-1.43354
A4GALT	URG	Irmady et al (2023) S39	1.63487
AADACL2	URG	Irmady et al (2023) S39	2.41896
AADACL3	URG	Irmady et al (2023) S39	2.64404
AADAT	DRG	Irmady et al (2023) S39	-1.70462
AAGAB	DRG	Irmady et al (2023) S39	-1.55939
AANAT	URG	Irmady et al (2023) S39	3.11643
AARSD1	DRG	Irmady et al (2023) S39	-1.70968
AASDHPPT	DRG	Irmady et al (2023) S39	-2.7738
AATBC	URG	Irmady et al (2023) S39	1.53845
AATF	URG	Irmady et al (2023) S39	1.50941
AATK	DRG	Irmady et al (2023) S39	-1.5332
ABALON	URG	Irmady et al (2023) S39	1.37945
ABCA11P	DRG	Irmady et al (2023) S39	-4.14969
ABCA2	DRG	Irmady et al (2023) S39	-1.54065
ABCA4	DRG	Irmady et al (2023) S39	-1.48064
ABCA6	URG	Irmady et al (2023) S39	1.46319
ABCB5	URG	Irmady et al (2023) S39	1.83763
ABCC11	DRG	Irmady et al (2023) S39	-2.03109
ABCC2	URG	Irmady et al (2023) S39	3.7768
ABCC5-AS1	URG	Irmady et al (2023) S39	4.40697
ABCC6	URG	Irmady et al (2023) S39	2.33474
ABCD2	DRG	Irmady et al (2023) S39	-1.87062
ABCD4	URG	Irmady et al (2023) S39	1.69346
ABCE1	DRG	Irmady et al (2023) S39	-1.88023
ABCG2	DRG	Irmady et al (2023) S39	-2.21676
ABCG4	DRG	Irmady et al (2023) S39	-3.82357
ABCG5	URG	Irmady et al (2023) S39	2.16643
ABCG8	DRG	Irmady et al (2023) S39	-4.21256
ABHD11-AS1	URG	Irmady et al (2023) S39	2.7893
ABHD12	DRG	Irmady et al (2023) S39	-2.08833
ABHD12B	DRG	Irmady et al (2023) S39	-1.36144
ABHD14A	DRG	Irmady et al (2023) S39	-1.45199
ABHD16B	DRG	Irmady et al (2023) S39	-2.77201
ABHD17B	DRG	Irmady et al (2023) S39	-1.44297
ABHD3	URG	Irmady et al (2023) S39	2.96217
ABHD4	URG	Irmady et al (2023) S39	1.50118
ABI2	DRG	Irmady et al (2023) S39	-1.46335
ABLIM2	DRG	Irmady et al (2023) S39	-2.96464
ABRA	URG	Irmady et al (2023) S39	2.247
ABRACL	DRG	Irmady et al (2023) S39	-1.9864
ABRAXAS1	URG	Irmady et al (2023) S39	1.51306
ACACB	URG	Irmady et al (2023) S39	1.75114
ACAD9	DRG	Irmady et al (2023) S39	-1.56063
ACADSB	DRG	Irmady et al (2023) S39	-2.25292
ACAT2	DRG	Irmady et al (2023) S39	-2.27067
ACBD6	DRG	Irmady et al (2023) S39	-1.36923
ACCS	DRG	Irmady et al (2023) S39	-3.17077
ACE	DRG	Irmady et al (2023) S39	-2.35113
ACER2	URG	Irmady et al (2023) S39	2.55072
ACHE	DRG	Irmady et al (2023) S39	-3.42072
ACIN1	URG	Irmady et al (2023) S39	1.45729
ACKR2	URG	Irmady et al (2023) S39	2.18531
ACLY	DRG	Irmady et al (2023) S39	-3.30959
ACO2	DRG	Irmady et al (2023) S39	-1.73741
ACOT11	URG	Irmady et al (2023) S39	1.34174
ACOT6	URG	Irmady et al (2023) S39	2.19292
ACOT7	DRG	Irmady et al (2023) S39	-3.06885
ACOX2	URG	Irmady et al (2023) S39	1.38974
ACP1	DRG	Irmady et al (2023) S39	-2.02864
ACP2	DRG	Irmady et al (2023) S39	-3.66408
ACP7	URG	Irmady et al (2023) S39	1.44278
ACPP	URG	Irmady et al (2023) S39	3.97739
ACR	DRG	Irmady et al (2023) S39	-3.41015
ACRV1	DRG	Irmady et al (2023) S39	-4.2289
ACSL4	DRG	Irmady et al (2023) S39	-1.97562
ACSL5	URG	Irmady et al (2023) S39	2.11465
ACSL6	DRG	Irmady et al (2023) S39	-2.25785
ACSM2A	URG	Irmady et al (2023) S39	1.77565
ACSM5	DRG	Irmady et al (2023) S39	-1.7208
ACTA2	DRG	Irmady et al (2023) S39	-2.20385
ACTB	DRG	Irmady et al (2023) S39	-2.35109
ACTC1	DRG	Irmady et al (2023) S39	-2.76617
ACTG1	DRG	Irmady et al (2023) S39	-2.72
ACTG1P20	URG	Irmady et al (2023) S39	1.63183
ACTG2	DRG	Irmady et al (2023) S39	-1.85393
ACTL6A	URG	Irmady et al (2023) S39	1.43834
ACTL6B	DRG	Irmady et al (2023) S39	-3.692
ACTN1	DRG	Irmady et al (2023) S39	-1.42054
ACTN2	DRG	Irmady et al (2023) S39	-4.25146
ACTN3	URG	Irmady et al (2023) S39	4.20074
ACTR10	DRG	Irmady et al (2023) S39	-2.31543
ACTR1B	DRG	Irmady et al (2023) S39	-3.00065
ACTR2	DRG	Irmady et al (2023) S39	-2.43508
ACTR3B	DRG	Irmady et al (2023) S39	-2.87099
ACTRT3	URG	Irmady et al (2023) S39	2.81899
ACVR1B	DRG	Irmady et al (2023) S39	-1.75058
ACVR1C	DRG	Irmady et al (2023) S39	-3.52533
ACY3	DRG	Irmady et al (2023) S39	-6.01925
ADA2	DRG	Irmady et al (2023) S39	-1.66519
ADAD2	DRG	Irmady et al (2023) S39	-2.31528
ADAM11	DRG	Irmady et al (2023) S39	-3.3171
ADAM15	DRG	Irmady et al (2023) S39	-1.77908
ADAM18	URG	Irmady et al (2023) S39	2.51651
ADAM22	DRG	Irmady et al (2023) S39	-2.17286
ADAM23	DRG	Irmady et al (2023) S39	-4.06139
ADAM32	URG	Irmady et al (2023) S39	1.97122
ADAM33	URG	Irmady et al (2023) S39	3.0988
ADAM8	URG	Irmady et al (2023) S39	2.33992
ADAMDEC1	URG	Irmady et al (2023) S39	2.56364
ADAMTS1	URG	Irmady et al (2023) S39	2.21871
ADAMTS10	URG	Irmady et al (2023) S39	1.97358
ADAMTS12	DRG	Irmady et al (2023) S39	-2.585
ADAMTS14	DRG	Irmady et al (2023) S39	-3.06382
ADAMTS16	URG	Irmady et al (2023) S39	1.96222
ADAMTS19	DRG	Irmady et al (2023) S39	-2.96576
ADAMTS19-AS1	DRG	Irmady et al (2023) S39	-4.83011
ADAMTS3	DRG	Irmady et al (2023) S39	-3.17497
ADAMTS8	DRG	Irmady et al (2023) S39	-2.90897
ADAMTS9	URG	Irmady et al (2023) S39	4.57543
ADAMTS9-AS1	URG	Irmady et al (2023) S39	4.37503
ADAMTS9-AS2	URG	Irmady et al (2023) S39	3.47706
ADAMTSL1	DRG	Irmady et al (2023) S39	-2.32837
ADAMTSL3	URG	Irmady et al (2023) S39	2.85518
ADAMTSL4-AS1	URG	Irmady et al (2023) S39	2.41732
ADAMTSL5	URG	Irmady et al (2023) S39	1.4258
ADAP1	DRG	Irmady et al (2023) S39	-1.43724
ADARB1	DRG	Irmady et al (2023) S39	-1.80675
ADCK1	DRG	Irmady et al (2023) S39	-1.52169
ADCY1	DRG	Irmady et al (2023) S39	-3.4643
ADCY10	URG	Irmady et al (2023) S39	3.23246
ADCY3	DRG	Irmady et al (2023) S39	-1.87469
ADCY5	DRG	Irmady et al (2023) S39	-2.8974
ADCY7	URG	Irmady et al (2023) S39	2.4149
ADCYAP1	DRG	Irmady et al (2023) S39	-4.21275
ADD2	DRG	Irmady et al (2023) S39	-3.32204
ADGRB2	DRG	Irmady et al (2023) S39	-2.21869
ADGRB3	DRG	Irmady et al (2023) S39	-1.56429
ADGRD1-AS1	URG	Irmady et al (2023) S39	4.20237
ADGRE1	URG	Irmady et al (2023) S39	1.91575
ADGRE2	URG	Irmady et al (2023) S39	1.5088
ADGRE5	DRG	Irmady et al (2023) S39	-2.4087
ADGRF1	URG	Irmady et al (2023) S39	2.36962
ADGRF2	URG	Irmady et al (2023) S39	3.61008
ADGRG2	URG	Irmady et al (2023) S39	1.87004
ADGRG3	URG	Irmady et al (2023) S39	2.56195
ADGRG4	URG	Irmady et al (2023) S39	1.34311
ADGRG5	DRG	Irmady et al (2023) S39	-1.93407
ADGRL3-AS1	DRG	Irmady et al (2023) S39	-1.41051
ADGRL4	URG	Irmady et al (2023) S39	1.51476
ADGRV1	URG	Irmady et al (2023) S39	1.38079
ADH1B	URG	Irmady et al (2023) S39	3.71237
ADH4	URG	Irmady et al (2023) S39	2.05274
ADHFE1	DRG	Irmady et al (2023) S39	-2.21516
ADIG	DRG	Irmady et al (2023) S39	-5.26113
ADIPOQ	URG	Irmady et al (2023) S39	2.70985
ADIPOQ-AS1	URG	Irmady et al (2023) S39	1.59188
ADK	DRG	Irmady et al (2023) S39	-1.677
ADM	URG	Irmady et al (2023) S39	2.21059
ADM2	URG	Irmady et al (2023) S39	2.9556
ADO	DRG	Irmady et al (2023) S39	-1.61754
ADORA2A	DRG	Irmady et al (2023) S39	-3.24509
ADORA2A-AS1	URG	Irmady et al (2023) S39	2.07624
ADORA2B	URG	Irmady et al (2023) S39	1.64654
ADRA1D	DRG	Irmady et al (2023) S39	-2.0553
ADRA2A	DRG	Irmady et al (2023) S39	-2.04205
ADSS2	DRG	Irmady et al (2023) S39	-1.42823
AEBP1	URG	Irmady et al (2023) S39	2.46046
AFAP1	DRG	Irmady et al (2023) S39	-2.0349
AFAP1L1	URG	Irmady et al (2023) S39	1.50004
AFF1	URG	Irmady et al (2023) S39	1.91387
AFF2	DRG	Irmady et al (2023) S39	-3.09437
AFF3	DRG	Irmady et al (2023) S39	-2.10354
AFG3L2	DRG	Irmady et al (2023) S39	-1.95622
AGA	DRG	Irmady et al (2023) S39	-2.76397
AGAP2	DRG	Irmady et al (2023) S39	-3.02433
AGBL1	DRG	Irmady et al (2023) S39	-1.51099
AGBL1-AS1	URG	Irmady et al (2023) S39	1.73755
AGER	URG	Irmady et al (2023) S39	1.95965
AGK	DRG	Irmady et al (2023) S39	-1.81005
AGL	DRG	Irmady et al (2023) S39	-2.51443
AGPAT4	DRG	Irmady et al (2023) S39	-2.53471
AGRN	DRG	Irmady et al (2023) S39	-1.43584
AGTPBP1	DRG	Irmady et al (2023) S39	-1.86499
AGXT	URG	Irmady et al (2023) S39	3.85807
AHR	DRG	Irmady et al (2023) S39	-1.71769
AHSA1	URG	Irmady et al (2023) S39	2.81023
AICDA	URG	Irmady et al (2023) S39	3.61636
AIF1	DRG	Irmady et al (2023) S39	-1.9475
AIRN	URG	Irmady et al (2023) S39	2.05863
AJAP1	DRG	Irmady et al (2023) S39	-2.58552
AJUBA	URG	Irmady et al (2023) S39	2.08319
AK5	DRG	Irmady et al (2023) S39	-2.09723
AK8	DRG	Irmady et al (2023) S39	-2.06348
AK9	URG	Irmady et al (2023) S39	1.69427
AKAIN1	DRG	Irmady et al (2023) S39	-3.55652
AKAP11	DRG	Irmady et al (2023) S39	-2.03485
AKAP5	DRG	Irmady et al (2023) S39	-2.02351
AKAP6	DRG	Irmady et al (2023) S39	-2.06999
AKAP8L	URG	Irmady et al (2023) S39	1.60983
AKAP9	URG	Irmady et al (2023) S39	1.59887
AKNAD1	URG	Irmady et al (2023) S39	1.41385
AKR1A1	DRG	Irmady et al (2023) S39	-2.38677
AKR1B1	DRG	Irmady et al (2023) S39	-1.49659
AKR1B10	URG	Irmady et al (2023) S39	3.16994
AKR1C1	URG	Irmady et al (2023) S39	3.01429
AKR1C2	URG	Irmady et al (2023) S39	2.54778
AKR1C3	URG	Irmady et al (2023) S39	2.42428
AKR1D1	URG	Irmady et al (2023) S39	1.55673
AKR7L	URG	Irmady et al (2023) S39	2.00691
ALAS1	DRG	Irmady et al (2023) S39	-1.60857
ALB	DRG	Irmady et al (2023) S39	-5.82593
ALCAM	DRG	Irmady et al (2023) S39	-2.05376
ALDH1A1	DRG	Irmady et al (2023) S39	-1.4053
ALDH1A2	DRG	Irmady et al (2023) S39	-3.69475
ALDH1A3	DRG	Irmady et al (2023) S39	-2.72455
ALDH3A1	DRG	Irmady et al (2023) S39	-1.53132
ALDH5A1	DRG	Irmady et al (2023) S39	-1.38719
ALDOB	DRG	Irmady et al (2023) S39	-1.4647
ALG1	DRG	Irmady et al (2023) S39	-1.52561
ALG14-AS1	URG	Irmady et al (2023) S39	2.55965
ALG1L	DRG	Irmady et al (2023) S39	-2.94036
ALG1L9P	URG	Irmady et al (2023) S39	1.39244
ALG5	DRG	Irmady et al (2023) S39	-1.40816
ALKAL2	DRG	Irmady et al (2023) S39	-1.80061
ALKBH3	DRG	Irmady et al (2023) S39	-1.35136
ALKBH6	DRG	Irmady et al (2023) S39	-1.62068
ALLC	DRG	Irmady et al (2023) S39	-2.76454
ALMS1-IT1	URG	Irmady et al (2023) S39	2.42538
ALOX12	URG	Irmady et al (2023) S39	2.62991
ALOX12B	DRG	Irmady et al (2023) S39	-3.38263
ALOX15B	URG	Irmady et al (2023) S39	6.03846
ALPP	URG	Irmady et al (2023) S39	3.08538
AMACR	DRG	Irmady et al (2023) S39	-2.46897
AMBN	DRG	Irmady et al (2023) S39	-7.93548
AMBRA1	DRG	Irmady et al (2023) S39	-1.7298
AMER3	DRG	Irmady et al (2023) S39	-2.6136
AMH	URG	Irmady et al (2023) S39	1.72338
AMIGO1	DRG	Irmady et al (2023) S39	-2.33238
AMIGO3	URG	Irmady et al (2023) S39	7.02139
AMN	URG	Irmady et al (2023) S39	3.77617
AMPD2	DRG	Irmady et al (2023) S39	-2.37354
AMPH	DRG	Irmady et al (2023) S39	-3.65903
AMY2A	DRG	Irmady et al (2023) S39	-7.03114
AMY2B	DRG	Irmady et al (2023) S39	-1.62631
ANAPC1	DRG	Irmady et al (2023) S39	-1.3529
ANAPC16	URG	Irmady et al (2023) S39	1.72651
ANGPT1	URG	Irmady et al (2023) S39	1.34499
ANGPT2	URG	Irmady et al (2023) S39	5.10914
ANGPTL2	DRG	Irmady et al (2023) S39	-3.11665
ANGPTL3	URG	Irmady et al (2023) S39	2.63867
ANGPTL4	URG	Irmady et al (2023) S39	3.56797
ANGPTL5	DRG	Irmady et al (2023) S39	-1.98619
ANGPTL6	DRG	Irmady et al (2023) S39	-1.34758
ANGPTL7	DRG	Irmady et al (2023) S39	-1.88773
ANGPTL8	URG	Irmady et al (2023) S39	2.24401
ANK1	DRG	Irmady et al (2023) S39	-1.64435
ANKAR	URG	Irmady et al (2023) S39	1.67481
ANKHD1-EIF4EBP3	URG	Irmady et al (2023) S39	2.25585
ANKLE1	URG	Irmady et al (2023) S39	1.97256
ANKMY2	DRG	Irmady et al (2023) S39	-2.25342
ANKRD11	URG	Irmady et al (2023) S39	1.69692
ANKRD12	URG	Irmady et al (2023) S39	1.94514
ANKRD13C	DRG	Irmady et al (2023) S39	-1.62503
ANKRD18A	URG	Irmady et al (2023) S39	2.35664
ANKRD20A1	URG	Irmady et al (2023) S39	2.40615
ANKRD20A2	URG	Irmady et al (2023) S39	3.29179
ANKRD20A4	URG	Irmady et al (2023) S39	2.70588
ANKRD22	URG	Irmady et al (2023) S39	3.12561
ANKRD23	URG	Irmady et al (2023) S39	1.42656
ANKRD26	URG	Irmady et al (2023) S39	1.50977
ANKRD28	DRG	Irmady et al (2023) S39	-1.70465
ANKRD29	DRG	Irmady et al (2023) S39	-1.3965
ANKRD30A	URG	Irmady et al (2023) S39	1.68881
ANKRD30BP3	URG	Irmady et al (2023) S39	1.52944
ANKRD31	DRG	Irmady et al (2023) S39	-1.33996
ANKRD33B	DRG	Irmady et al (2023) S39	-2.80352
ANKRD34A	DRG	Irmady et al (2023) S39	-3.308
ANKRD34B	DRG	Irmady et al (2023) S39	-2.9042
ANKRD34C-AS1	DRG	Irmady et al (2023) S39	-3.5919
ANKRD36	URG	Irmady et al (2023) S39	2.24228
ANKRD36B	URG	Irmady et al (2023) S39	2.45851
ANKRD36C	URG	Irmady et al (2023) S39	1.88258
ANKRD37	URG	Irmady et al (2023) S39	4.1748
ANKRD39	DRG	Irmady et al (2023) S39	-3.17963
ANKRD40	URG	Irmady et al (2023) S39	1.86906
ANKRD40CL	URG	Irmady et al (2023) S39	2.68321
ANKRD55	DRG	Irmady et al (2023) S39	-2.09073
ANKRD62	URG	Irmady et al (2023) S39	1.56845
ANKRD62P1-PARP4P3	URG	Irmady et al (2023) S39	2.81015
ANKRD63	DRG	Irmady et al (2023) S39	-6.2391
ANKRD66	DRG	Irmady et al (2023) S39	-1.84716
ANKRD9	URG	Irmady et al (2023) S39	2.68162
ANKS1B	DRG	Irmady et al (2023) S39	-1.38327
ANKS4B	URG	Irmady et al (2023) S39	2.29872
ANKUB1	URG	Irmady et al (2023) S39	2.70786
ANO1	DRG	Irmady et al (2023) S39	-1.94193
ANO3	DRG	Irmady et al (2023) S39	-5.43627
ANO9	DRG	Irmady et al (2023) S39	-1.78885
ANOS1	DRG	Irmady et al (2023) S39	-1.6641
ANPEP	URG	Irmady et al (2023) S39	2.44896
ANTXR2	URG	Irmady et al (2023) S39	1.51262
ANTXRL	DRG	Irmady et al (2023) S39	-3.2812
ANXA13	URG	Irmady et al (2023) S39	1.86458
ANXA2R	URG	Irmady et al (2023) S39	1.81856
ANXA6	DRG	Irmady et al (2023) S39	-2.86748
ANXA7	DRG	Irmady et al (2023) S39	-1.74105
AOAH	DRG	Irmady et al (2023) S39	-1.74664
AOC1	URG	Irmady et al (2023) S39	2.1292
AOC3	DRG	Irmady et al (2023) S39	-1.33862
AP1AR	DRG	Irmady et al (2023) S39	-2.44886
AP1G2	URG	Irmady et al (2023) S39	2.26053
AP1M2	URG	Irmady et al (2023) S39	2.26586
AP1S1	DRG	Irmady et al (2023) S39	-3.20278
AP2A1	DRG	Irmady et al (2023) S39	-1.64892
AP2B1	DRG	Irmady et al (2023) S39	-1.61919
AP2M1	DRG	Irmady et al (2023) S39	-1.69944
AP3B2	DRG	Irmady et al (2023) S39	-1.39733
APBA1	DRG	Irmady et al (2023) S39	-3.22573
APBA3	URG	Irmady et al (2023) S39	1.68211
APBB1	DRG	Irmady et al (2023) S39	-1.37633
APBB3	DRG	Irmady et al (2023) S39	-1.69117
APCDD1L-DT	DRG	Irmady et al (2023) S39	-3.64854
APEH	DRG	Irmady et al (2023) S39	-1.864
APELA	URG	Irmady et al (2023) S39	1.41432
APEX1	DRG	Irmady et al (2023) S39	-1.54466
APH1A	DRG	Irmady et al (2023) S39	-1.46912
APH1B	DRG	Irmady et al (2023) S39	-2.13628
API5	DRG	Irmady et al (2023) S39	-1.35039
APLN	DRG	Irmady et al (2023) S39	-2.0046
APLNR	DRG	Irmady et al (2023) S39	-3.25115
APLP1	DRG	Irmady et al (2023) S39	-2.70285
APOA1	URG	Irmady et al (2023) S39	2.21386
APOA2	URG	Irmady et al (2023) S39	2.33376
APOBEC3A	URG	Irmady et al (2023) S39	2.84745
APOBEC3B-AS1	URG	Irmady et al (2023) S39	1.7979
APOBEC3D	URG	Irmady et al (2023) S39	2.68533
APOBEC3H	DRG	Irmady et al (2023) S39	-1.44505
APOBEC4	URG	Irmady et al (2023) S39	1.57071
APOBR	URG	Irmady et al (2023) S39	1.38207
APOC1	DRG	Irmady et al (2023) S39	-2.22776
APOC4	URG	Irmady et al (2023) S39	2.1469
APOF	URG	Irmady et al (2023) S39	2.18571
APOL6	URG	Irmady et al (2023) S39	1.99384
APOLD1	URG	Irmady et al (2023) S39	1.72722
APP	DRG	Irmady et al (2023) S39	-2.3804
APRT	DRG	Irmady et al (2023) S39	-1.45782
AQP3	URG	Irmady et al (2023) S39	1.93796
AQP8	DRG	Irmady et al (2023) S39	-2.03752
ARC	DRG	Irmady et al (2023) S39	-2.8692
AREL1	DRG	Irmady et al (2023) S39	-1.74809
ARF1	DRG	Irmady et al (2023) S39	-1.63601
ARF3	DRG	Irmady et al (2023) S39	-2.40421
ARF4	DRG	Irmady et al (2023) S39	-1.5722
ARF5	DRG	Irmady et al (2023) S39	-2.45079
ARFGEF2	DRG	Irmady et al (2023) S39	-1.84607
ARGFX	URG	Irmady et al (2023) S39	3.27116
ARHGAP11A	URG	Irmady et al (2023) S39	1.95019
ARHGAP11B	URG	Irmady et al (2023) S39	2.03912
ARHGAP19-SLIT1	URG	Irmady et al (2023) S39	1.88551
ARHGAP20	DRG	Irmady et al (2023) S39	-4.55685
ARHGAP26-AS1	URG	Irmady et al (2023) S39	4.06075
ARHGAP26-IT1	URG	Irmady et al (2023) S39	4.16026
ARHGAP27	DRG	Irmady et al (2023) S39	-1.70259
ARHGAP28	URG	Irmady et al (2023) S39	1.41644
ARHGAP31	URG	Irmady et al (2023) S39	1.48169
ARHGAP33	DRG	Irmady et al (2023) S39	-1.7931
ARHGAP35	URG	Irmady et al (2023) S39	1.54171
ARHGAP36	DRG	Irmady et al (2023) S39	-3.48323
ARHGAP40	DRG	Irmady et al (2023) S39	-4.43161
ARHGAP42	URG	Irmady et al (2023) S39	1.64355
ARHGAP44	DRG	Irmady et al (2023) S39	-2.95675
ARHGAP5	URG	Irmady et al (2023) S39	2.00877
ARHGAP9	URG	Irmady et al (2023) S39	3.02071
ARHGEF10	URG	Irmady et al (2023) S39	1.87427
ARHGEF17	DRG	Irmady et al (2023) S39	-1.53377
ARHGEF2	DRG	Irmady et al (2023) S39	-2.14794
ARHGEF26	URG	Irmady et al (2023) S39	1.76504
ARHGEF26-AS1	URG	Irmady et al (2023) S39	1.36779
ARHGEF3	DRG	Irmady et al (2023) S39	-1.51715
ARHGEF35	URG	Irmady et al (2023) S39	2.3497
ARHGEF39	URG	Irmady et al (2023) S39	2.33169
ARHGEF4	DRG	Irmady et al (2023) S39	-1.41537
ARHGEF7-AS2	DRG	Irmady et al (2023) S39	-2.21667
ARHGEF9	DRG	Irmady et al (2023) S39	-3.86225
ARID2	URG	Irmady et al (2023) S39	1.36543
ARID3A	URG	Irmady et al (2023) S39	2.23679
ARID3B	URG	Irmady et al (2023) S39	1.55587
ARID3C	DRG	Irmady et al (2023) S39	-2.9755
ARID5A	URG	Irmady et al (2023) S39	3.39943
ARL1	DRG	Irmady et al (2023) S39	-2.12151
ARL11	URG	Irmady et al (2023) S39	1.79031
ARL17A	URG	Irmady et al (2023) S39	1.66178
ARL2-SNX15	URG	Irmady et al (2023) S39	3.19546
ARL4D	DRG	Irmady et al (2023) S39	-4.92432
ARL5C	URG	Irmady et al (2023) S39	1.60272
ARL6	DRG	Irmady et al (2023) S39	-3.01179
ARLNC1	URG	Irmady et al (2023) S39	1.34337
ARMC12	URG	Irmady et al (2023) S39	1.38152
ARMC3	URG	Irmady et al (2023) S39	1.40776
ARMCX5	DRG	Irmady et al (2023) S39	-1.42895
ARMS2	URG	Irmady et al (2023) S39	2.95715
ARMT1	DRG	Irmady et al (2023) S39	-1.64024
ARNT2	DRG	Irmady et al (2023) S39	-1.36627
ARPC1B	URG	Irmady et al (2023) S39	1.43052
ARPC3	DRG	Irmady et al (2023) S39	-1.46952
ARPP19	DRG	Irmady et al (2023) S39	-2.66141
ARPP21	DRG	Irmady et al (2023) S39	-4.44864
ARRDC2	URG	Irmady et al (2023) S39	2.00001
ARRDC3-AS1	URG	Irmady et al (2023) S39	1.621
ARSJ	URG	Irmady et al (2023) S39	3.21828
ART3	DRG	Irmady et al (2023) S39	-1.62118
ART4	URG	Irmady et al (2023) S39	3.39238
ARV1	DRG	Irmady et al (2023) S39	-1.36268
ASAH2	DRG	Irmady et al (2023) S39	-3.6013
ASAP1-IT2	URG	Irmady et al (2023) S39	2.81586
ASB11	URG	Irmady et al (2023) S39	2.05773
ASB13	DRG	Irmady et al (2023) S39	-1.72327
ASB14	URG	Irmady et al (2023) S39	1.98516
ASB2	DRG	Irmady et al (2023) S39	-1.60107
ASB5	DRG	Irmady et al (2023) S39	-2.52046
ASCL1	URG	Irmady et al (2023) S39	1.59742
ASF1B	URG	Irmady et al (2023) S39	1.5156
ASGR1	URG	Irmady et al (2023) S39	3.11801
ASGR2	URG	Irmady et al (2023) S39	2.85897
ASH2L	DRG	Irmady et al (2023) S39	-1.73596
ASIC1	DRG	Irmady et al (2023) S39	-2.48875
ASIC2	DRG	Irmady et al (2023) S39	-3.28265
ASMTL	DRG	Irmady et al (2023) S39	-1.89881
ASMTL-AS1	URG	Irmady et al (2023) S39	2.56
ASPHD1	DRG	Irmady et al (2023) S39	-1.48813
ASPRV1	URG	Irmady et al (2023) S39	1.75389
ASS1	DRG	Irmady et al (2023) S39	-1.81436
ASTN1	DRG	Irmady et al (2023) S39	-2.23264
ASZ1	URG	Irmady et al (2023) S39	2.411
ATAD1	DRG	Irmady et al (2023) S39	-2.3631
ATAD2B	URG	Irmady et al (2023) S39	1.50185
ATAD3B	URG	Irmady et al (2023) S39	1.83988
ATAD3C	URG	Irmady et al (2023) S39	3.90439
ATAD5	URG	Irmady et al (2023) S39	1.49094
ATCAY	DRG	Irmady et al (2023) S39	-2.10599
ATE1-AS1	URG	Irmady et al (2023) S39	2.43404
ATF1	URG	Irmady et al (2023) S39	1.80491
ATF3	URG	Irmady et al (2023) S39	2.56268
ATF4	URG	Irmady et al (2023) S39	3.21324
ATG13	DRG	Irmady et al (2023) S39	-1.51732
ATG16L1	DRG	Irmady et al (2023) S39	-1.51212
ATG2A	DRG	Irmady et al (2023) S39	-1.41293
ATG2B	DRG	Irmady et al (2023) S39	-1.73215
ATL1	DRG	Irmady et al (2023) S39	-3.11716
ATOH7	DRG	Irmady et al (2023) S39	-3.35122
ATOH8	URG	Irmady et al (2023) S39	3.96165
ATP10B	DRG	Irmady et al (2023) S39	-1.38834
ATP11A-AS1	URG	Irmady et al (2023) S39	3.70649
ATP12A	DRG	Irmady et al (2023) S39	-2.87514
ATP13A2	DRG	Irmady et al (2023) S39	-1.81009
ATP13A3	DRG	Irmady et al (2023) S39	-1.68413
ATP13A5	URG	Irmady et al (2023) S39	1.89891
ATP1A1	DRG	Irmady et al (2023) S39	-3.40362
ATP1A3	DRG	Irmady et al (2023) S39	-4.59641
ATP1A4	URG	Irmady et al (2023) S39	2.4338
ATP1B1	DRG	Irmady et al (2023) S39	-2.74561
ATP1B4	URG	Irmady et al (2023) S39	2.71673
ATP2A1	URG	Irmady et al (2023) S39	3.64392
ATP2A2	DRG	Irmady et al (2023) S39	-2.07605
ATP2A3	DRG	Irmady et al (2023) S39	-2.19373
ATP2B1	DRG	Irmady et al (2023) S39	-2.51061
ATP2B1-AS1	DRG	Irmady et al (2023) S39	-3.59759
ATP2B2	DRG	Irmady et al (2023) S39	-3.2897
ATP2B3	DRG	Irmady et al (2023) S39	-3.93596
ATP4B	DRG	Irmady et al (2023) S39	-1.75417
ATP5F1B	DRG	Irmady et al (2023) S39	-2.23009
ATP5F1C	DRG	Irmady et al (2023) S39	-2.41535
ATP5IF1	DRG	Irmady et al (2023) S39	-1.35046
ATP5MC1	DRG	Irmady et al (2023) S39	-1.73835
ATP5MC3	DRG	Irmady et al (2023) S39	-2.04522
ATP5MF-PTCD1	DRG	Irmady et al (2023) S39	-1.71532
ATP5MG	DRG	Irmady et al (2023) S39	-1.42558
ATP5MGL	URG	Irmady et al (2023) S39	3.95318
ATP5PB	DRG	Irmady et al (2023) S39	-1.69448
ATP5PD	DRG	Irmady et al (2023) S39	-1.33335
ATP5PO	DRG	Irmady et al (2023) S39	-1.49655
ATP6AP1	DRG	Irmady et al (2023) S39	-1.9047
ATP6AP2	DRG	Irmady et al (2023) S39	-2.18055
ATP6V0A1	DRG	Irmady et al (2023) S39	-1.43301
ATP6V0C	DRG	Irmady et al (2023) S39	-1.76646
ATP6V0D1	DRG	Irmady et al (2023) S39	-1.87111
ATP6V0D2	URG	Irmady et al (2023) S39	3.55598
ATP6V0E1	URG	Irmady et al (2023) S39	1.34174
ATP6V0E2	DRG	Irmady et al (2023) S39	-2.22332
ATP6V0E2-AS1	DRG	Irmady et al (2023) S39	-2.18365
ATP6V1A	DRG	Irmady et al (2023) S39	-2.03359
ATP6V1B1-AS1	URG	Irmady et al (2023) S39	3.4894
ATP6V1B2	DRG	Irmady et al (2023) S39	-2.27904
ATP6V1C1	DRG	Irmady et al (2023) S39	-1.51606
ATP6V1E1	DRG	Irmady et al (2023) S39	-2.8245
ATP6V1FNB	DRG	Irmady et al (2023) S39	-1.32915
ATP6V1G2	DRG	Irmady et al (2023) S39	-3.42435
ATP6V1G2-DDX39B	DRG	Irmady et al (2023) S39	-4.27994
ATP6V1H	DRG	Irmady et al (2023) S39	-2.15954
ATP8A1	DRG	Irmady et al (2023) S39	-3.42563
ATP8A2	DRG	Irmady et al (2023) S39	-2.89987
ATP8B1	URG	Irmady et al (2023) S39	1.34129
ATP8B3	URG	Irmady et al (2023) S39	1.80249
ATP9A	DRG	Irmady et al (2023) S39	-2.45791
ATPSCKMT	URG	Irmady et al (2023) S39	1.64228
ATR	DRG	Irmady et al (2023) S39	-1.34271
ATRN	DRG	Irmady et al (2023) S39	-2.73412
ATRNL1	DRG	Irmady et al (2023) S39	-2.28939
ATXN10	DRG	Irmady et al (2023) S39	-2.06334
ATXN3	URG	Irmady et al (2023) S39	1.89709
ATXN7L3	DRG	Irmady et al (2023) S39	-1.52692
ATXN7L3B	DRG	Irmady et al (2023) S39	-1.58179
ATXN8OS	DRG	Irmady et al (2023) S39	-2.41813
AUH	DRG	Irmady et al (2023) S39	-1.90171
AUNIP	URG	Irmady et al (2023) S39	1.88181
AURKB	URG	Irmady et al (2023) S39	2.76667
AVEN	URG	Irmady et al (2023) S39	1.90103
AVIL	URG	Irmady et al (2023) S39	1.78237
AVPR2	URG	Irmady et al (2023) S39	2.48837
AXIN1	URG	Irmady et al (2023) S39	1.56172
AZGP1	URG	Irmady et al (2023) S39	2.70921
AZIN2	DRG	Irmady et al (2023) S39	-2.15819
AZU1	URG	Irmady et al (2023) S39	1.82937
B2M	DRG	Irmady et al (2023) S39	-1.61869
B3GALNT1	DRG	Irmady et al (2023) S39	-2.3091
B3GALNT2	URG	Irmady et al (2023) S39	1.35355
B3GALT1-AS1	DRG	Irmady et al (2023) S39	-1.59208
B3GALT2	DRG	Irmady et al (2023) S39	-1.69868
B3GALT5	DRG	Irmady et al (2023) S39	-1.98365
B3GALT6	DRG	Irmady et al (2023) S39	-2.18018
B3GLCT	DRG	Irmady et al (2023) S39	-2.22714
B3GNT2	DRG	Irmady et al (2023) S39	-3.63974
B3GNT4	DRG	Irmady et al (2023) S39	-2.13094
B3GNT6	URG	Irmady et al (2023) S39	2.80389
B3GNT7	DRG	Irmady et al (2023) S39	-2.59747
B3GNT8	URG	Irmady et al (2023) S39	1.37703
B3GNTL1	DRG	Irmady et al (2023) S39	-1.47296
B4GALNT1	DRG	Irmady et al (2023) S39	-2.52661
B4GALT6	DRG	Irmady et al (2023) S39	-3.48141
B4GAT1	DRG	Irmady et al (2023) S39	-2.22016
B9D1	DRG	Irmady et al (2023) S39	-2.97447
BAALC-AS2	DRG	Irmady et al (2023) S39	-1.81616
BAAT	DRG	Irmady et al (2023) S39	-2.72446
BABAM2	DRG	Irmady et al (2023) S39	-2.18139
BACE1	DRG	Irmady et al (2023) S39	-2.18703
BACE2	URG	Irmady et al (2023) S39	4.03791
BAG2	URG	Irmady et al (2023) S39	2.75989
BAG3	URG	Irmady et al (2023) S39	5.99207
BAG4	DRG	Irmady et al (2023) S39	-1.65363
BAIAP2-DT	DRG	Irmady et al (2023) S39	-1.58289
BAIAP2L2	URG	Irmady et al (2023) S39	1.46938
BAIAP3	URG	Irmady et al (2023) S39	1.66775
BANK1	DRG	Irmady et al (2023) S39	-1.80368
BANP	URG	Irmady et al (2023) S39	3.12166
BASP1	DRG	Irmady et al (2023) S39	-1.51808
BATF	DRG	Irmady et al (2023) S39	-3.67517
BATF3	DRG	Irmady et al (2023) S39	-1.61405
BAZ1A	URG	Irmady et al (2023) S39	2.94573
BAZ2A	URG	Irmady et al (2023) S39	1.80125
BAZ2B	URG	Irmady et al (2023) S39	2.23609
BBOX1-AS1	URG	Irmady et al (2023) S39	2.00077
BBS4	DRG	Irmady et al (2023) S39	-1.39863
BBS7	DRG	Irmady et al (2023) S39	-2.24902
BCAM	URG	Irmady et al (2023) S39	1.82365
BCAP29	DRG	Irmady et al (2023) S39	-1.71414
BCAR3	URG	Irmady et al (2023) S39	2.57244
BCAR3-AS1	URG	Irmady et al (2023) S39	2.45263
BCAR4	URG	Irmady et al (2023) S39	2.85305
BCAT1	DRG	Irmady et al (2023) S39	-2.09811
BCAT2	URG	Irmady et al (2023) S39	2.58658
BCDIN3D	URG	Irmady et al (2023) S39	1.66875
BCHE	DRG	Irmady et al (2023) S39	-2.38758
BCKDHA	DRG	Irmady et al (2023) S39	-1.42335
BCKDHB	DRG	Irmady et al (2023) S39	-1.52381
BCKDK	DRG	Irmady et al (2023) S39	-1.45135
BCL11A	DRG	Irmady et al (2023) S39	-1.73106
BCL11B	DRG	Irmady et al (2023) S39	-1.44627
BCL2	URG	Irmady et al (2023) S39	1.48864
BCL2A1	URG	Irmady et al (2023) S39	5.27062
BCL2L10	DRG	Irmady et al (2023) S39	-3.32256
BCL3	URG	Irmady et al (2023) S39	3.90427
BCL6	URG	Irmady et al (2023) S39	4.06257
BCL6B	URG	Irmady et al (2023) S39	3.22837
BCO2	URG	Irmady et al (2023) S39	1.50234
BCR	DRG	Irmady et al (2023) S39	-1.74463
BCYRN1	URG	Irmady et al (2023) S39	3.05971
BDH1	DRG	Irmady et al (2023) S39	-1.73961
BDKRB2	DRG	Irmady et al (2023) S39	-2.64829
BDNF-AS	DRG	Irmady et al (2023) S39	-2.48635
BEND2	URG	Irmady et al (2023) S39	3.20034
BEND4	DRG	Irmady et al (2023) S39	-1.46664
BEND7	URG	Irmady et al (2023) S39	1.82138
BEST2	URG	Irmady et al (2023) S39	2.04481
BEX1	DRG	Irmady et al (2023) S39	-2.84334
BEX2	DRG	Irmady et al (2023) S39	-3.04364
BEX3	DRG	Irmady et al (2023) S39	-1.96701
BEX4	DRG	Irmady et al (2023) S39	-2.51245
BEX5	DRG	Irmady et al (2023) S39	-2.13828
BFSP1	DRG	Irmady et al (2023) S39	-4.76311
BHLHE40-AS1	URG	Irmady et al (2023) S39	1.464
BHMG1	DRG	Irmady et al (2023) S39	-1.61623
BHMT	URG	Irmady et al (2023) S39	1.41919
BHMT2	URG	Irmady et al (2023) S39	1.37183
BICDL2	URG	Irmady et al (2023) S39	2.30671
BICRAL	DRG	Irmady et al (2023) S39	-1.37634
BIRC5	URG	Irmady et al (2023) S39	3.07551
BIRC6-AS2	URG	Irmady et al (2023) S39	2.07623
BIRC7	DRG	Irmady et al (2023) S39	-1.58647
BISPR	URG	Irmady et al (2023) S39	1.62134
BIVM-ERCC5	DRG	Irmady et al (2023) S39	-10.4258
BLACE	URG	Irmady et al (2023) S39	3.17343
BLCAP	DRG	Irmady et al (2023) S39	-2.02645
BLID	URG	Irmady et al (2023) S39	2.59415
BLOC1S5-TXNDC5	DRG	Irmady et al (2023) S39	-2.1314
BMP1	URG	Irmady et al (2023) S39	1.96278
BMP3	URG	Irmady et al (2023) S39	2.8728
BMP4	URG	Irmady et al (2023) S39	3.9761
BMP6	DRG	Irmady et al (2023) S39	-1.86214
BMP7-AS1	URG	Irmady et al (2023) S39	5.61517
BMPR1A	URG	Irmady et al (2023) S39	1.60628
BMPR1B-DT	DRG	Irmady et al (2023) S39	-3.0916
BMS1P20	DRG	Irmady et al (2023) S39	-1.66838
BNC2	URG	Irmady et al (2023) S39	1.89748
BNIPL	URG	Irmady et al (2023) S39	4.65229
BOC	URG	Irmady et al (2023) S39	2.67495
BOLA2-SMG1P6	DRG	Irmady et al (2023) S39	-1.34983
BOLL	URG	Irmady et al (2023) S39	1.88126
BORCS5	DRG	Irmady et al (2023) S39	-1.85756
BORCS7-ASMT	URG	Irmady et al (2023) S39	3.53838
BPESC1	URG	Irmady et al (2023) S39	4.48557
BPI	DRG	Irmady et al (2023) S39	-1.91594
BPIFB1	URG	Irmady et al (2023) S39	2.56583
BPNT1	DRG	Irmady et al (2023) S39	-1.41486
BPTF	URG	Irmady et al (2023) S39	1.79695
BRAF	DRG	Irmady et al (2023) S39	-1.52488
BRCA1	URG	Irmady et al (2023) S39	2.25046
BRCA2	URG	Irmady et al (2023) S39	2.50042
BRD4	URG	Irmady et al (2023) S39	1.68225
BREA2	URG	Irmady et al (2023) S39	1.413
BRICD5	URG	Irmady et al (2023) S39	1.47693
BRINP1	DRG	Irmady et al (2023) S39	-2.49993
BRINP2	DRG	Irmady et al (2023) S39	-2.34639
BRSK1	DRG	Irmady et al (2023) S39	-1.62893
BRWD1-AS1	URG	Irmady et al (2023) S39	1.48469
BSCL2	DRG	Irmady et al (2023) S39	-1.62216
BSN	DRG	Irmady et al (2023) S39	-1.82531
BSN-DT	URG	Irmady et al (2023) S39	2.47644
BSND	URG	Irmady et al (2023) S39	2.34918
BSPRY	DRG	Irmady et al (2023) S39	-2.08294
BST2	URG	Irmady et al (2023) S39	1.82812
BTBD10	DRG	Irmady et al (2023) S39	-1.37381
BTBD11	DRG	Irmady et al (2023) S39	-2.83715
BTBD16	DRG	Irmady et al (2023) S39	-3.25746
BTBD17	DRG	Irmady et al (2023) S39	-3.61785
BTBD19	URG	Irmady et al (2023) S39	2.89953
BTBD3	DRG	Irmady et al (2023) S39	-2.15777
BTBD8	URG	Irmady et al (2023) S39	1.91867
BTC	DRG	Irmady et al (2023) S39	-1.78642
BTF3L4	DRG	Irmady et al (2023) S39	-1.56723
BTG1	URG	Irmady et al (2023) S39	1.51149
BTNL2	DRG	Irmady et al (2023) S39	-2.29877
BTNL8	URG	Irmady et al (2023) S39	3.52431
BTNL9	URG	Irmady et al (2023) S39	1.49571
BTRC	DRG	Irmady et al (2023) S39	-1.85349
BUB1	DRG	Irmady et al (2023) S39	-2.85908
BUB1B	DRG	Irmady et al (2023) S39	-1.44681
BVES-AS1	URG	Irmady et al (2023) S39	1.93909
BZW2	DRG	Irmady et al (2023) S39	-3.7279
C10ORF105	URG	Irmady et al (2023) S39	2.23913
C10ORF113	URG	Irmady et al (2023) S39	2.94267
C10ORF126	URG	Irmady et al (2023) S39	3.23715
C10ORF62	URG	Irmady et al (2023) S39	2.38041
C10ORF82	URG	Irmady et al (2023) S39	2.80571
C10ORF88	DRG	Irmady et al (2023) S39	-1.7383
C11ORF16	URG	Irmady et al (2023) S39	1.8376
C11ORF21	DRG	Irmady et al (2023) S39	-1.37018
C11ORF24	DRG	Irmady et al (2023) S39	-2.55226
C11ORF42	URG	Irmady et al (2023) S39	1.62201
C11ORF44	URG	Irmady et al (2023) S39	2.04433
C11ORF45	DRG	Irmady et al (2023) S39	-2.36253
C11ORF52	URG	Irmady et al (2023) S39	2.88428
C11ORF80	DRG	Irmady et al (2023) S39	-2.08222
C11ORF87	DRG	Irmady et al (2023) S39	-4.85262
C11ORF94	URG	Irmady et al (2023) S39	3.6426
C11ORF96	URG	Irmady et al (2023) S39	2.32862
C12ORF45	DRG	Irmady et al (2023) S39	-1.446
C12ORF50	URG	Irmady et al (2023) S39	2.07219
C12ORF65	URG	Irmady et al (2023) S39	1.91046
C12ORF71	URG	Irmady et al (2023) S39	3.21332
C12ORF76	DRG	Irmady et al (2023) S39	-1.33929
C12ORF77	URG	Irmady et al (2023) S39	2.4514
C13ORF42	URG	Irmady et al (2023) S39	1.96943
C14ORF178	URG	Irmady et al (2023) S39	3.0241
C14ORF180	DRG	Irmady et al (2023) S39	-1.50407
C15ORF40	URG	Irmady et al (2023) S39	1.50696
C15ORF62	URG	Irmady et al (2023) S39	1.8341
C16ORF54	URG	Irmady et al (2023) S39	2.54572
C16ORF58	DRG	Irmady et al (2023) S39	-2.55593
C16ORF71	URG	Irmady et al (2023) S39	2.467
C16ORF72	DRG	Irmady et al (2023) S39	-1.4156
C16ORF86	DRG	Irmady et al (2023) S39	-1.83883
C16ORF90	URG	Irmady et al (2023) S39	4.56481
C17ORF100	DRG	Irmady et al (2023) S39	-1.82535
C17ORF102	DRG	Irmady et al (2023) S39	-3.24792
C17ORF107	DRG	Irmady et al (2023) S39	-2.65039
C17ORF50	URG	Irmady et al (2023) S39	1.45486
C17ORF58	DRG	Irmady et al (2023) S39	-1.78673
C17ORF67	URG	Irmady et al (2023) S39	3.03059
C17ORF97	DRG	Irmady et al (2023) S39	-1.89053
C17ORF99	URG	Irmady et al (2023) S39	1.47809
C19ORF33	URG	Irmady et al (2023) S39	3.48862
C19ORF38	URG	Irmady et al (2023) S39	1.97381
C19ORF44	URG	Irmady et al (2023) S39	1.40005
C19ORF48	DRG	Irmady et al (2023) S39	-1.6523
C19ORF84	URG	Irmady et al (2023) S39	4.41253
C1D	DRG	Irmady et al (2023) S39	-1.34868
C1GALT1	DRG	Irmady et al (2023) S39	-1.60146
C1GALT1C1L	DRG	Irmady et al (2023) S39	-1.33762
C1ORF100	URG	Irmady et al (2023) S39	2.3713
C1ORF115	DRG	Irmady et al (2023) S39	-2.80984
C1ORF116	DRG	Irmady et al (2023) S39	-3.70348
C1ORF158	URG	Irmady et al (2023) S39	1.53189
C1ORF162	URG	Irmady et al (2023) S39	1.3308
C1ORF167	URG	Irmady et al (2023) S39	3.31644
C1ORF189	URG	Irmady et al (2023) S39	2.0645
C1ORF195	URG	Irmady et al (2023) S39	3.45771
C1ORF210	URG	Irmady et al (2023) S39	4.45099
C1ORF216	DRG	Irmady et al (2023) S39	-1.64386
C1ORF226	URG	Irmady et al (2023) S39	1.65659
C1ORF35	URG	Irmady et al (2023) S39	1.75977
C1ORF74	DRG	Irmady et al (2023) S39	-2.46541
C1ORF94	DRG	Irmady et al (2023) S39	-9.49131
C1QA	URG	Irmady et al (2023) S39	1.61383
C1QB	URG	Irmady et al (2023) S39	1.50608
C1QL2	DRG	Irmady et al (2023) S39	-1.64875
C1QTNF12	URG	Irmady et al (2023) S39	1.68363
C1QTNF3-AMACR	DRG	Irmady et al (2023) S39	-1.50387
C1QTNF4	DRG	Irmady et al (2023) S39	-2.98325
C1QTNF6	URG	Irmady et al (2023) S39	2.03721
C1QTNF8	DRG	Irmady et al (2023) S39	-1.50669
C1QTNF9	DRG	Irmady et al (2023) S39	-1.47088
C1R	URG	Irmady et al (2023) S39	1.8708
C1RL-AS1	URG	Irmady et al (2023) S39	1.70338
C20ORF173	URG	Irmady et al (2023) S39	6.18
C20ORF197	DRG	Irmady et al (2023) S39	-1.64517
C20ORF202	DRG	Irmady et al (2023) S39	-1.52061
C20ORF204	URG	Irmady et al (2023) S39	1.88823
C20ORF27	DRG	Irmady et al (2023) S39	-1.84648
C21ORF62	URG	Irmady et al (2023) S39	3.59848
C21ORF62-AS1	URG	Irmady et al (2023) S39	2.159
C21ORF91-OT1	URG	Irmady et al (2023) S39	3.80766
C22ORF24	DRG	Irmady et al (2023) S39	-3.62368
C22ORF34	URG	Irmady et al (2023) S39	3.24301
C22ORF42	DRG	Irmady et al (2023) S39	-4.33273
C22ORF46	URG	Irmady et al (2023) S39	1.59964
C2CD2L	DRG	Irmady et al (2023) S39	-2.37144
C2CD4A	URG	Irmady et al (2023) S39	2.19661
C2CD4B	URG	Irmady et al (2023) S39	4.42508
C2CD5	DRG	Irmady et al (2023) S39	-1.94559
C2ORF16	DRG	Irmady et al (2023) S39	-3.48295
C2ORF66	URG	Irmady et al (2023) S39	3.45577
C2ORF80	DRG	Irmady et al (2023) S39	-4.51317
C2ORF83	URG	Irmady et al (2023) S39	2.9245
C2ORF91	URG	Irmady et al (2023) S39	2.35703
C3ORF35	URG	Irmady et al (2023) S39	2.14688
C3ORF49	DRG	Irmady et al (2023) S39	-2.00199
C3ORF62	URG	Irmady et al (2023) S39	2.09434
C3ORF67-AS1	DRG	Irmady et al (2023) S39	-2.65723
C3ORF80	DRG	Irmady et al (2023) S39	-2.0623
C3ORF86	URG	Irmady et al (2023) S39	2.17684
C4BPB	URG	Irmady et al (2023) S39	1.98043
C4ORF19	URG	Irmady et al (2023) S39	1.46283
C4ORF33	DRG	Irmady et al (2023) S39	-1.83718
C5AR1	URG	Irmady et al (2023) S39	2.80906
C5AR2	URG	Irmady et al (2023) S39	2.60081
C5ORF17	URG	Irmady et al (2023) S39	3.35522
C5ORF22	DRG	Irmady et al (2023) S39	-2.06721
C5ORF30	DRG	Irmady et al (2023) S39	-1.48119
C5ORF34	DRG	Irmady et al (2023) S39	-1.37815
C5ORF47	DRG	Irmady et al (2023) S39	-2.5772
C5ORF49	URG	Irmady et al (2023) S39	1.79497
C5ORF60	URG	Irmady et al (2023) S39	2.77229
C5ORF63	URG	Irmady et al (2023) S39	2.44399
C5ORF64-AS1	URG	Irmady et al (2023) S39	1.54215
C6	DRG	Irmady et al (2023) S39	-3.9674
C6ORF118	URG	Irmady et al (2023) S39	2.49448
C6ORF120	DRG	Irmady et al (2023) S39	-1.65216
C6ORF141	DRG	Irmady et al (2023) S39	-5.64577
C6ORF223	DRG	Irmady et al (2023) S39	-1.65347
C7ORF50	DRG	Irmady et al (2023) S39	-1.56757
C7ORF61	URG	Irmady et al (2023) S39	7.50009
C7ORF65	URG	Irmady et al (2023) S39	3.31244
C7ORF69	URG	Irmady et al (2023) S39	1.40399
C8G	URG	Irmady et al (2023) S39	2.21423
C8ORF37-AS1	DRG	Irmady et al (2023) S39	-1.39337
C8ORF49	URG	Irmady et al (2023) S39	4.13197
C8ORF74	URG	Irmady et al (2023) S39	1.65054
C8ORF86	URG	Irmady et al (2023) S39	2.6175
C9ORF106	DRG	Irmady et al (2023) S39	-2.12126
C9ORF129	DRG	Irmady et al (2023) S39	-3.73716
C9ORF135	URG	Irmady et al (2023) S39	2.72892
C9ORF152	URG	Irmady et al (2023) S39	5.66089
C9ORF153	URG	Irmady et al (2023) S39	5.83496
C9ORF163	DRG	Irmady et al (2023) S39	-2.78282
C9ORF43	URG	Irmady et al (2023) S39	1.79382
C9ORF72	DRG	Irmady et al (2023) S39	-1.37404
CA1	URG	Irmady et al (2023) S39	3.37432
CA10	DRG	Irmady et al (2023) S39	-1.92114
CA12	DRG	Irmady et al (2023) S39	-2.21006
CA13	URG	Irmady et al (2023) S39	1.84097
CA3-AS1	URG	Irmady et al (2023) S39	1.84145
CA4	DRG	Irmady et al (2023) S39	-5.63309
CA5A	URG	Irmady et al (2023) S39	2.50981
CA6	URG	Irmady et al (2023) S39	2.33528
CA8	URG	Irmady et al (2023) S39	2.03716
CAB39L	URG	Irmady et al (2023) S39	1.57957
CABCOCO1	DRG	Irmady et al (2023) S39	-3.23236
CABP1	DRG	Irmady et al (2023) S39	-1.37781
CABP4	URG	Irmady et al (2023) S39	2.07407
CABP5	URG	Irmady et al (2023) S39	2.09087
CABP7	DRG	Irmady et al (2023) S39	-2.31415
CABYR	URG	Irmady et al (2023) S39	1.96781
CACFD1	URG	Irmady et al (2023) S39	1.49233
CACNA1B	DRG	Irmady et al (2023) S39	-2.16434
CACNA1C	DRG	Irmady et al (2023) S39	-1.65728
CACNA1C-AS2	URG	Irmady et al (2023) S39	1.38739
CACNA1C-AS4	URG	Irmady et al (2023) S39	3.1586
CACNA1C-IT3	URG	Irmady et al (2023) S39	1.96758
CACNA1E	DRG	Irmady et al (2023) S39	-2.76872
CACNA1H	DRG	Irmady et al (2023) S39	-2.86475
CACNA1I	DRG	Irmady et al (2023) S39	-1.4285
CACNA1S	DRG	Irmady et al (2023) S39	-4.52259
CACNA2D1	DRG	Irmady et al (2023) S39	-2.94984
CACNA2D1-AS1	URG	Irmady et al (2023) S39	1.65159
CACNA2D2	DRG	Irmady et al (2023) S39	-3.05205
CACNA2D3	DRG	Irmady et al (2023) S39	-3.44501
CACNA2D3-AS1	URG	Irmady et al (2023) S39	2.00741
CACNA2D4	DRG	Irmady et al (2023) S39	-2.94426
CACNB1	DRG	Irmady et al (2023) S39	-2.68613
CACNB2	DRG	Irmady et al (2023) S39	-1.89167
CACNB3	DRG	Irmady et al (2023) S39	-3.04062
CACNB4	DRG	Irmady et al (2023) S39	-2.46542
CACNG1	DRG	Irmady et al (2023) S39	-6.19267
CACNG3	DRG	Irmady et al (2023) S39	-4.06521
CACNG4	DRG	Irmady et al (2023) S39	-2.8623
CACNG5	DRG	Irmady et al (2023) S39	-3.0468
CACTIN-AS1	URG	Irmady et al (2023) S39	3.46024
CACYBP	URG	Irmady et al (2023) S39	1.89932
CADM2-AS2	URG	Irmady et al (2023) S39	2.61623
CADM3	DRG	Irmady et al (2023) S39	-2.03405
CADPS	DRG	Irmady et al (2023) S39	-2.5678
CAGE1	URG	Irmady et al (2023) S39	1.74457
CALB1	DRG	Irmady et al (2023) S39	-5.31581
CALB2	DRG	Irmady et al (2023) S39	-3.84233
CALCA	URG	Irmady et al (2023) S39	5.58554
CALCB	URG	Irmady et al (2023) S39	2.05183
CALCOCO2	URG	Irmady et al (2023) S39	1.51653
CALCR	DRG	Irmady et al (2023) S39	-2.23932
CALD1	URG	Irmady et al (2023) S39	2.20302
CALM1	DRG	Irmady et al (2023) S39	-1.44729
CALM2	DRG	Irmady et al (2023) S39	-1.91553
CALM3	DRG	Irmady et al (2023) S39	-3.78061
CALML3	DRG	Irmady et al (2023) S39	-4.99826
CALML3-AS1	DRG	Irmady et al (2023) S39	-2.44553
CALML4	URG	Irmady et al (2023) S39	2.16996
CALML6	URG	Irmady et al (2023) S39	2.5125
CALN1	DRG	Irmady et al (2023) S39	-3.1113
CALY	DRG	Irmady et al (2023) S39	-3.71106
CAMK1D	DRG	Irmady et al (2023) S39	-2.2042
CAMK1G	DRG	Irmady et al (2023) S39	-3.32007
CAMK2A	DRG	Irmady et al (2023) S39	-3.09141
CAMK2B	DRG	Irmady et al (2023) S39	-1.38416
CAMK2N1	DRG	Irmady et al (2023) S39	-1.57908
CAMK2N2	DRG	Irmady et al (2023) S39	-1.57216
CAMK4	DRG	Irmady et al (2023) S39	-3.70215
CAMKK1	DRG	Irmady et al (2023) S39	-3.53197
CAMKK2	DRG	Irmady et al (2023) S39	-3.82086
CAMKV	DRG	Irmady et al (2023) S39	-3.87703
CAMSAP1	DRG	Irmady et al (2023) S39	-1.43081
CAMTA2	DRG	Irmady et al (2023) S39	-1.36968
CAND1.11	DRG	Irmady et al (2023) S39	-3.26264
CAND2	DRG	Irmady et al (2023) S39	-1.93301
CAP2	DRG	Irmady et al (2023) S39	-3.66192
CAPN12	URG	Irmady et al (2023) S39	4.94665
CAPN13	DRG	Irmady et al (2023) S39	-2.25529
CAPSL	URG	Irmady et al (2023) S39	1.64779
CARD10	URG	Irmady et al (2023) S39	1.51138
CARD14	URG	Irmady et al (2023) S39	2.48861
CARD16	URG	Irmady et al (2023) S39	2.45669
CARD6	URG	Irmady et al (2023) S39	1.88009
CARD8	URG	Irmady et al (2023) S39	1.42737
CARD8-AS1	URG	Irmady et al (2023) S39	1.50748
CARD9	URG	Irmady et al (2023) S39	1.77854
CARMIL2	DRG	Irmady et al (2023) S39	-1.42601
CARNMT1	DRG	Irmady et al (2023) S39	-1.95825
CARNMT1-AS1	URG	Irmady et al (2023) S39	3.83351
CARNS1	DRG	Irmady et al (2023) S39	-5.27591
CASC20	URG	Irmady et al (2023) S39	2.92012
CASC3	URG	Irmady et al (2023) S39	1.98958
CASC6	URG	Irmady et al (2023) S39	1.38036
CASC9	URG	Irmady et al (2023) S39	1.53172
CASD1	DRG	Irmady et al (2023) S39	-2.0859
CASKIN1	DRG	Irmady et al (2023) S39	-1.49101
CASP1	URG	Irmady et al (2023) S39	2.63307
CASP12	URG	Irmady et al (2023) S39	1.98625
CASP14	URG	Irmady et al (2023) S39	2.56955
CASP4	URG	Irmady et al (2023) S39	3.35844
CASP5	URG	Irmady et al (2023) S39	4.74553
CASP6	URG	Irmady et al (2023) S39	2.1223
CASP7	URG	Irmady et al (2023) S39	2.78527
CASP8AP2	URG	Irmady et al (2023) S39	1.78175
CASQ2	DRG	Irmady et al (2023) S39	-2.63152
CASTOR2	URG	Irmady et al (2023) S39	1.68017
CASTOR3	DRG	Irmady et al (2023) S39	-1.96424
CASZ1	URG	Irmady et al (2023) S39	2.29958
CATIP-AS2	URG	Irmady et al (2023) S39	2.20203
CATSPERB	URG	Irmady et al (2023) S39	3.53308
CATSPERD	URG	Irmady et al (2023) S39	2.21302
CATSPERG	URG	Irmady et al (2023) S39	1.61514
CATSPERZ	URG	Irmady et al (2023) S39	1.48808
CAV3	URG	Irmady et al (2023) S39	1.61567
CAVIN3	DRG	Irmady et al (2023) S39	-1.38632
CAVIN4	URG	Irmady et al (2023) S39	1.68882
CBFB	URG	Irmady et al (2023) S39	1.50815
CBLN1	DRG	Irmady et al (2023) S39	-3.30874
CBLN2	DRG	Irmady et al (2023) S39	-2.08526
CBLN4	DRG	Irmady et al (2023) S39	-4.81126
CBR3-AS1	URG	Irmady et al (2023) S39	2.29769
CBS	URG	Irmady et al (2023) S39	2.20402
CBX7	DRG	Irmady et al (2023) S39	-1.52779
CCAR1	URG	Irmady et al (2023) S39	2.23585
CCBE1	URG	Irmady et al (2023) S39	3.52461
CCDC102A	URG	Irmady et al (2023) S39	3.54871
CCDC103	URG	Irmady et al (2023) S39	1.33092
CCDC114	URG	Irmady et al (2023) S39	2.78442
CCDC115	DRG	Irmady et al (2023) S39	-2.3611
CCDC116	DRG	Irmady et al (2023) S39	-1.6118
CCDC117	URG	Irmady et al (2023) S39	2.63663
CCDC120	URG	Irmady et al (2023) S39	1.83699
CCDC121	URG	Irmady et al (2023) S39	1.95765
CCDC122	URG	Irmady et al (2023) S39	1.87383
CCDC141	URG	Irmady et al (2023) S39	1.66943
CCDC142	URG	Irmady et al (2023) S39	2.2819
CCDC144A	URG	Irmady et al (2023) S39	1.60278
CCDC146	URG	Irmady et al (2023) S39	1.39637
CCDC150	URG	Irmady et al (2023) S39	1.48029
CCDC151	URG	Irmady et al (2023) S39	3.53752
CCDC152	URG	Irmady et al (2023) S39	1.66484
CCDC154	URG	Irmady et al (2023) S39	3.78245
CCDC158	URG	Irmady et al (2023) S39	2.00156
CCDC160	URG	Irmady et al (2023) S39	2.07784
CCDC168	URG	Irmady et al (2023) S39	5.99776
CCDC169	URG	Irmady et al (2023) S39	1.34743
CCDC173	URG	Irmady et al (2023) S39	2.8197
CCDC175	URG	Irmady et al (2023) S39	2.95212
CCDC177	DRG	Irmady et al (2023) S39	-3.46843
CCDC18	URG	Irmady et al (2023) S39	2.66907
CCDC180	URG	Irmady et al (2023) S39	1.49441
CCDC181	URG	Irmady et al (2023) S39	1.61402
CCDC183	URG	Irmady et al (2023) S39	1.60882
CCDC184	DRG	Irmady et al (2023) S39	-2.60172
CCDC187	URG	Irmady et al (2023) S39	2.20704
CCDC188	DRG	Irmady et al (2023) S39	-2.98319
CCDC192	DRG	Irmady et al (2023) S39	-2.18676
CCDC196	DRG	Irmady et al (2023) S39	-3.87146
CCDC197	URG	Irmady et al (2023) S39	1.59161
CCDC198	URG	Irmady et al (2023) S39	2.90675
CCDC200	URG	Irmady et al (2023) S39	2.14029
CCDC3	DRG	Irmady et al (2023) S39	-2.60094
CCDC30	URG	Irmady et al (2023) S39	1.88002
CCDC36	URG	Irmady et al (2023) S39	5.33686
CCDC38	URG	Irmady et al (2023) S39	1.92275
CCDC40	URG	Irmady et al (2023) S39	2.88689
CCDC62	URG	Irmady et al (2023) S39	3.9145
CCDC65	DRG	Irmady et al (2023) S39	-1.88737
CCDC66	URG	Irmady et al (2023) S39	1.61268
CCDC69	URG	Irmady et al (2023) S39	2.01522
CCDC7	URG	Irmady et al (2023) S39	2.07657
CCDC71	DRG	Irmady et al (2023) S39	-2.14839
CCDC81	URG	Irmady et al (2023) S39	1.88921
CCDC85A	DRG	Irmady et al (2023) S39	-2.5681
CCDC87	DRG	Irmady et al (2023) S39	-4.21034
CCDC88B	URG	Irmady et al (2023) S39	2.61251
CCDC88C	DRG	Irmady et al (2023) S39	-1.9534
CCDC9	URG	Irmady et al (2023) S39	1.71747
CCDC96	DRG	Irmady et al (2023) S39	-1.92811
CCK	URG	Irmady et al (2023) S39	2.43923
CCKAR	DRG	Irmady et al (2023) S39	-4.24797
CCKBR	DRG	Irmady et al (2023) S39	-5.48863
CCL15	DRG	Irmady et al (2023) S39	-1.34906
CCL16	URG	Irmady et al (2023) S39	2.81126
CCL19	DRG	Irmady et al (2023) S39	-6.5391
CCL2	URG	Irmady et al (2023) S39	3.99172
CCL22	URG	Irmady et al (2023) S39	2.7839
CCL26	URG	Irmady et al (2023) S39	4.33471
CCL27	URG	Irmady et al (2023) S39	6.34319
CCL28	URG	Irmady et al (2023) S39	1.80536
CCL3	DRG	Irmady et al (2023) S39	-1.81617
CCL3L1	DRG	Irmady et al (2023) S39	-3.63075
CCL3L3	DRG	Irmady et al (2023) S39	-4.00691
CCL4L1	DRG	Irmady et al (2023) S39	-3.50919
CCL4L2	DRG	Irmady et al (2023) S39	-5.52752
CCL5	URG	Irmady et al (2023) S39	2.54908
CCN1	URG	Irmady et al (2023) S39	1.85305
CCN2	URG	Irmady et al (2023) S39	1.3664
CCN6	URG	Irmady et al (2023) S39	1.4578
CCNA1	DRG	Irmady et al (2023) S39	-1.9767
CCNA2	URG	Irmady et al (2023) S39	3.98929
CCNB1	DRG	Irmady et al (2023) S39	-2.56054
CCNB2	DRG	Irmady et al (2023) S39	-2.20838
CCNB3	DRG	Irmady et al (2023) S39	-4.55706
CCND1	DRG	Irmady et al (2023) S39	-2.17885
CCNE1	DRG	Irmady et al (2023) S39	-1.72121
CCNE2	DRG	Irmady et al (2023) S39	-2.52473
CCNH	DRG	Irmady et al (2023) S39	-1.64116
CCNI2	URG	Irmady et al (2023) S39	1.89314
CCNJ	DRG	Irmady et al (2023) S39	-1.94538
CCNJL	URG	Irmady et al (2023) S39	1.84427
CCNO	DRG	Irmady et al (2023) S39	-1.70344
CCP110	URG	Irmady et al (2023) S39	1.72733
CCR4	URG	Irmady et al (2023) S39	2.85031
CCR5AS	URG	Irmady et al (2023) S39	2.03095
CD101	DRG	Irmady et al (2023) S39	-1.44314
CD160	URG	Irmady et al (2023) S39	1.97836
CD163	URG	Irmady et al (2023) S39	3.07429
CD164L2	DRG	Irmady et al (2023) S39	-4.32964
CD177	URG	Irmady et al (2023) S39	4.90785
CD180	URG	Irmady et al (2023) S39	1.9926
CD19	URG	Irmady et al (2023) S39	2.43278
CD200	DRG	Irmady et al (2023) S39	-2.80845
CD200R1	DRG	Irmady et al (2023) S39	-2.84451
CD22	URG	Irmady et al (2023) S39	1.48763
CD24	URG	Irmady et al (2023) S39	1.42241
CD247	DRG	Irmady et al (2023) S39	-1.5873
CD27	URG	Irmady et al (2023) S39	2.30188
CD274	DRG	Irmady et al (2023) S39	-1.35838
CD28	URG	Irmady et al (2023) S39	1.93331
CD300C	DRG	Irmady et al (2023) S39	-2.33685
CD300E	URG	Irmady et al (2023) S39	1.67162
CD300LD	URG	Irmady et al (2023) S39	2.22096
CD37	URG	Irmady et al (2023) S39	1.68677
CD38	DRG	Irmady et al (2023) S39	-4.78457
CD3E	DRG	Irmady et al (2023) S39	-3.39941
CD3G	URG	Irmady et al (2023) S39	3.06193
CD40	URG	Irmady et al (2023) S39	1.53277
CD44	URG	Irmady et al (2023) S39	2.11159
CD52	DRG	Irmady et al (2023) S39	-3.05441
CD6	URG	Irmady et al (2023) S39	1.71064
CD69	DRG	Irmady et al (2023) S39	-2.19939
CD81-AS1	DRG	Irmady et al (2023) S39	-2.60923
CD8A	DRG	Irmady et al (2023) S39	-2.98977
CD8B	DRG	Irmady et al (2023) S39	-1.54451
CD9	DRG	Irmady et al (2023) S39	-2.32733
CD93	URG	Irmady et al (2023) S39	1.42031
CD96	URG	Irmady et al (2023) S39	3.77695
CD99L2	DRG	Irmady et al (2023) S39	-2.08915
CDA	URG	Irmady et al (2023) S39	4.05133
CDC123	DRG	Irmady et al (2023) S39	-2.12409
CDC14A	URG	Irmady et al (2023) S39	1.69326
CDC20	DRG	Irmady et al (2023) S39	-2.26045
CDC20B	URG	Irmady et al (2023) S39	3.12782
CDC23	DRG	Irmady et al (2023) S39	-1.346
CDC40	DRG	Irmady et al (2023) S39	-1.65554
CDC42	DRG	Irmady et al (2023) S39	-1.52653
CDC42BPG	URG	Irmady et al (2023) S39	2.70765
CDC42EP5	URG	Irmady et al (2023) S39	1.36492
CDC45	URG	Irmady et al (2023) S39	2.85026
CDC7	DRG	Irmady et al (2023) S39	-2.25395
CDCA3	URG	Irmady et al (2023) S39	2.44105
CDCA5	DRG	Irmady et al (2023) S39	-2.26092
CDH13	DRG	Irmady et al (2023) S39	-1.42171
CDH15	URG	Irmady et al (2023) S39	1.88482
CDH17	URG	Irmady et al (2023) S39	1.78273
CDH22	DRG	Irmady et al (2023) S39	-3.42899
CDH26	URG	Irmady et al (2023) S39	2.49104
CDH6	DRG	Irmady et al (2023) S39	-1.45004
CDH7	DRG	Irmady et al (2023) S39	-1.76356
CDH8	DRG	Irmady et al (2023) S39	-3.26282
CDH9	DRG	Irmady et al (2023) S39	-3.17996
CDHR1	DRG	Irmady et al (2023) S39	-3.84456
CDHR5	DRG	Irmady et al (2023) S39	-2.38832
CDIPTOSP	DRG	Irmady et al (2023) S39	-1.38258
CDK11A	URG	Irmady et al (2023) S39	2.01623
CDK14	DRG	Irmady et al (2023) S39	-2.25709
CDK16	DRG	Irmady et al (2023) S39	-1.72591
CDK17	DRG	Irmady et al (2023) S39	-2.40967
CDK2	URG	Irmady et al (2023) S39	2.0279
CDK20	DRG	Irmady et al (2023) S39	-2.03965
CDK2AP2	URG	Irmady et al (2023) S39	2.41695
CDK3	URG	Irmady et al (2023) S39	2.15108
CDK5	DRG	Irmady et al (2023) S39	-2.39835
CDK5R1	DRG	Irmady et al (2023) S39	-2.60498
CDK5R2	DRG	Irmady et al (2023) S39	-4.56652
CDKL1	URG	Irmady et al (2023) S39	3.72107
CDKL3	URG	Irmady et al (2023) S39	1.52598
CDKL4	DRG	Irmady et al (2023) S39	-2.04341
CDKL5	DRG	Irmady et al (2023) S39	-2.17406
CDKN1A	URG	Irmady et al (2023) S39	4.12516
CDKN2AIPNL	DRG	Irmady et al (2023) S39	-1.42349
CDKN2B-AS1	URG	Irmady et al (2023) S39	1.82057
CDKN2C	URG	Irmady et al (2023) S39	2.45132
CDKN2D	DRG	Irmady et al (2023) S39	-2.03176
CDNF	DRG	Irmady et al (2023) S39	-3.72091
CDO1	DRG	Irmady et al (2023) S39	-1.44066
CDPF1	DRG	Irmady et al (2023) S39	-1.77481
CDR1	URG	Irmady et al (2023) S39	2.37845
CDR2	DRG	Irmady et al (2023) S39	-1.9139
CDRT1	URG	Irmady et al (2023) S39	2.49656
CDS2	DRG	Irmady et al (2023) S39	-1.42504
CEACAM19	URG	Irmady et al (2023) S39	2.75974
CEACAM5	URG	Irmady et al (2023) S39	4.28377
CEACAM8	URG	Irmady et al (2023) S39	2.7735
CEBPB	URG	Irmady et al (2023) S39	2.83152
CEBPD	URG	Irmady et al (2023) S39	4.99379
CEBPG	URG	Irmady et al (2023) S39	2.15233
CEBPZOS	DRG	Irmady et al (2023) S39	-1.78573
CEL	URG	Irmady et al (2023) S39	4.37069
CELA2A	URG	Irmady et al (2023) S39	3.52987
CELA3B	URG	Irmady et al (2023) S39	1.40569
CELF2-AS2	URG	Irmady et al (2023) S39	2.18659
CELF2-DT	DRG	Irmady et al (2023) S39	-2.28476
CELF3	DRG	Irmady et al (2023) S39	-2.61755
CELSR1	URG	Irmady et al (2023) S39	4.40938
CELSR2	DRG	Irmady et al (2023) S39	-1.42006
CEMIP	DRG	Irmady et al (2023) S39	-2.12546
CEND1	DRG	Irmady et al (2023) S39	-1.62263
CENPA	URG	Irmady et al (2023) S39	1.88565
CENPF	URG	Irmady et al (2023) S39	1.72986
CENPI	URG	Irmady et al (2023) S39	1.70412
CENPK	URG	Irmady et al (2023) S39	2.52609
CENPM	URG	Irmady et al (2023) S39	1.79359
CENPN	DRG	Irmady et al (2023) S39	-1.4205
CENPP	DRG	Irmady et al (2023) S39	-1.84991
CENPS-CORT	URG	Irmady et al (2023) S39	1.92182
CENPVL1	DRG	Irmady et al (2023) S39	-3.82929
CENPW	DRG	Irmady et al (2023) S39	-1.61466
CEP112	URG	Irmady et al (2023) S39	2.41649
CEP128	URG	Irmady et al (2023) S39	1.8228
CEP135	URG	Irmady et al (2023) S39	1.74717
CEP152	URG	Irmady et al (2023) S39	3.70848
CEP162	URG	Irmady et al (2023) S39	1.41428
CEP170B	DRG	Irmady et al (2023) S39	-2.34026
CEP19	URG	Irmady et al (2023) S39	1.58939
CEP290	URG	Irmady et al (2023) S39	1.64895
CEP295NL	URG	Irmady et al (2023) S39	3.04278
CEP350	URG	Irmady et al (2023) S39	1.98005
CEP55	URG	Irmady et al (2023) S39	2.47699
CEP68	DRG	Irmady et al (2023) S39	-2.11725
CEP72	DRG	Irmady et al (2023) S39	-2.48979
CER1	DRG	Irmady et al (2023) S39	-2.04538
CERCAM	DRG	Irmady et al (2023) S39	-2.29797
CERNA1	DRG	Irmady et al (2023) S39	-5.22831
CERS1	URG	Irmady et al (2023) S39	1.60317
CERS6-AS1	URG	Irmady et al (2023) S39	2.61342
CES1	URG	Irmady et al (2023) S39	1.64284
CES2	DRG	Irmady et al (2023) S39	-1.54739
CES5A	DRG	Irmady et al (2023) S39	-1.41732
CFAP100	URG	Irmady et al (2023) S39	3.23666
CFAP157	URG	Irmady et al (2023) S39	2.4084
CFAP20	DRG	Irmady et al (2023) S39	-1.74423
CFAP299	URG	Irmady et al (2023) S39	1.68188
CFAP43	URG	Irmady et al (2023) S39	2.08863
CFAP44	URG	Irmady et al (2023) S39	2.36207
CFAP44-AS1	URG	Irmady et al (2023) S39	1.35036
CFAP45	URG	Irmady et al (2023) S39	2.78918
CFAP46	URG	Irmady et al (2023) S39	1.96343
CFAP53	URG	Irmady et al (2023) S39	2.72051
CFAP54	URG	Irmady et al (2023) S39	2.44321
CFAP58	DRG	Irmady et al (2023) S39	-1.41202
CFAP58-DT	DRG	Irmady et al (2023) S39	-1.32983
CFAP74	URG	Irmady et al (2023) S39	1.63892
CFAP97D1	URG	Irmady et al (2023) S39	2.77416
CFC1	DRG	Irmady et al (2023) S39	-1.50447
CFD	URG	Irmady et al (2023) S39	2.28873
CFHR1	URG	Irmady et al (2023) S39	2.06062
CFI	URG	Irmady et al (2023) S39	1.38315
CFL1	DRG	Irmady et al (2023) S39	-1.40542
CFLAR	URG	Irmady et al (2023) S39	1.62458
CFLAR-AS1	URG	Irmady et al (2023) S39	3.24086
CFP	URG	Irmady et al (2023) S39	2.25195
CGA	URG	Irmady et al (2023) S39	2.29305
CGAS	URG	Irmady et al (2023) S39	3.67488
CGB2	DRG	Irmady et al (2023) S39	-1.45286
CGB7	URG	Irmady et al (2023) S39	6.65951
CGNL1	URG	Irmady et al (2023) S39	1.36664
CGREF1	DRG	Irmady et al (2023) S39	-3.43548
CHAC1	URG	Irmady et al (2023) S39	2.78436
CHAC2	URG	Irmady et al (2023) S39	2.6682
CHAD	DRG	Irmady et al (2023) S39	-1.32973
CHADL	DRG	Irmady et al (2023) S39	-2.2028
CHAMP1	DRG	Irmady et al (2023) S39	-1.56619
CHAT	DRG	Irmady et al (2023) S39	-8.92642
CHCHD2	DRG	Irmady et al (2023) S39	-1.82232
CHCHD6	DRG	Irmady et al (2023) S39	-2.03041
CHCHD7	DRG	Irmady et al (2023) S39	-1.57883
CHD1	URG	Irmady et al (2023) S39	2.12667
CHD2	URG	Irmady et al (2023) S39	2.10203
CHD3	DRG	Irmady et al (2023) S39	-1.3934
CHD5	DRG	Irmady et al (2023) S39	-2.09303
CHD7	URG	Irmady et al (2023) S39	1.42667
CHD9	URG	Irmady et al (2023) S39	1.51476
CHDH	URG	Irmady et al (2023) S39	2.22046
CHEK1	URG	Irmady et al (2023) S39	1.62094
CHEK2	URG	Irmady et al (2023) S39	1.63593
CHGA	DRG	Irmady et al (2023) S39	-2.75089
CHGB	DRG	Irmady et al (2023) S39	-3.82933
CHI3L1	URG	Irmady et al (2023) S39	3.04968
CHI3L2	DRG	Irmady et al (2023) S39	-3.0818
CHIC1	DRG	Irmady et al (2023) S39	-2.10402
CHIC2	URG	Irmady et al (2023) S39	1.66691
CHKB-CPT1B	URG	Irmady et al (2023) S39	3.16382
CHL1	DRG	Irmady et al (2023) S39	-1.49926
CHL1-AS1	URG	Irmady et al (2023) S39	1.72331
CHM	DRG	Irmady et al (2023) S39	-1.91277
CHMP1B	DRG	Irmady et al (2023) S39	-1.87512
CHMP2B	DRG	Irmady et al (2023) S39	-1.59342
CHMP4C	URG	Irmady et al (2023) S39	2.63858
CHMP6	DRG	Irmady et al (2023) S39	-2.17375
CHN1	DRG	Irmady et al (2023) S39	-2.14087
CHODL	DRG	Irmady et al (2023) S39	-2.77252
CHORDC1	URG	Irmady et al (2023) S39	5.39218
CHPT1	URG	Irmady et al (2023) S39	1.9349
CHRDL1	DRG	Irmady et al (2023) S39	-1.90201
CHRDL2	DRG	Irmady et al (2023) S39	-2.98331
CHRFAM7A	DRG	Irmady et al (2023) S39	-1.53258
CHRM1	DRG	Irmady et al (2023) S39	-4.62045
CHRM2	DRG	Irmady et al (2023) S39	-5.58788
CHRM3	DRG	Irmady et al (2023) S39	-3.18909
CHRM3-AS2	URG	Irmady et al (2023) S39	1.70044
CHRM4	DRG	Irmady et al (2023) S39	-5.02302
CHRNA1	DRG	Irmady et al (2023) S39	-3.86987
CHRNA10	URG	Irmady et al (2023) S39	2.55063
CHRNA3	DRG	Irmady et al (2023) S39	-2.29126
CHRNA4	DRG	Irmady et al (2023) S39	-1.36047
CHRNA5	URG	Irmady et al (2023) S39	3.16539
CHRNA6	DRG	Irmady et al (2023) S39	-2.21073
CHRNA7	DRG	Irmady et al (2023) S39	-3.32896
CHRNB2	DRG	Irmady et al (2023) S39	-5.15978
CHRNB3	URG	Irmady et al (2023) S39	4.52893
CHRND	URG	Irmady et al (2023) S39	2.37811
CHRNG	URG	Irmady et al (2023) S39	3.59444
CHROMR	URG	Irmady et al (2023) S39	1.56021
CHST12	URG	Irmady et al (2023) S39	1.55194
CHST15	DRG	Irmady et al (2023) S39	-2.59106
CHST3	URG	Irmady et al (2023) S39	1.75846
CHST4	URG	Irmady et al (2023) S39	1.77765
CHST9	URG	Irmady et al (2023) S39	2.08213
CHSY3	DRG	Irmady et al (2023) S39	-3.2996
CHTF18	DRG	Irmady et al (2023) S39	-1.57761
CIDEA	DRG	Irmady et al (2023) S39	-5.36854
CIITA	URG	Irmady et al (2023) S39	1.61171
CILP2	URG	Irmady et al (2023) S39	1.86902
CIP2A	DRG	Irmady et al (2023) S39	-2.23498
CIRBP	DRG	Irmady et al (2023) S39	-4.52986
CIRBP-AS1	URG	Irmady et al (2023) S39	3.06596
CITED1	DRG	Irmady et al (2023) S39	-1.47511
CITED2	DRG	Irmady et al (2023) S39	-1.58989
CKB	DRG	Irmady et al (2023) S39	-1.36348
CKLF-CMTM1	DRG	Irmady et al (2023) S39	-2.05697
CKM	URG	Irmady et al (2023) S39	7.03357
CKMT1A	DRG	Irmady et al (2023) S39	-5.37751
CKMT1B	DRG	Irmady et al (2023) S39	-4.40324
CKMT2-AS1	URG	Irmady et al (2023) S39	1.55074
CKS2	URG	Irmady et al (2023) S39	2.67636
CLASP2	DRG	Irmady et al (2023) S39	-1.69009
CLASRP	URG	Irmady et al (2023) S39	1.65164
CLCA2	DRG	Irmady et al (2023) S39	-3.70093
CLCF1	URG	Irmady et al (2023) S39	2.78447
CLCN4	DRG	Irmady et al (2023) S39	-1.84379
CLDN1	DRG	Irmady et al (2023) S39	-2.79846
CLDN11	DRG	Irmady et al (2023) S39	-2.51022
CLDN14	URG	Irmady et al (2023) S39	1.43858
CLDN15	URG	Irmady et al (2023) S39	3.71446
CLDN16	DRG	Irmady et al (2023) S39	-1.3566
CLDN18	URG	Irmady et al (2023) S39	3.28962
CLDN19	URG	Irmady et al (2023) S39	4.27376
CLDN20	DRG	Irmady et al (2023) S39	-2.18867
CLDN5	URG	Irmady et al (2023) S39	1.48841
CLDN9	URG	Irmady et al (2023) S39	1.69466
CLEC12A	URG	Irmady et al (2023) S39	2.84993
CLEC12A-AS1	URG	Irmady et al (2023) S39	1.56626
CLEC18A	URG	Irmady et al (2023) S39	2.24749
CLEC18B	URG	Irmady et al (2023) S39	2.95235
CLEC18C	URG	Irmady et al (2023) S39	3.25632
CLEC19A	URG	Irmady et al (2023) S39	1.34597
CLEC1A	URG	Irmady et al (2023) S39	2.91772
CLEC2B	URG	Irmady et al (2023) S39	4.39237
CLEC2L	DRG	Irmady et al (2023) S39	-5.10925
CLEC3A	URG	Irmady et al (2023) S39	2.48919
CLEC3B	DRG	Irmady et al (2023) S39	-2.91251
CLEC4C	URG	Irmady et al (2023) S39	3.48864
CLEC4E	URG	Irmady et al (2023) S39	2.72182
CLEC4G	DRG	Irmady et al (2023) S39	-2.40494
CLEC4M	URG	Irmady et al (2023) S39	2.80919
CLEC5A	URG	Irmady et al (2023) S39	1.91658
CLGN	DRG	Irmady et al (2023) S39	-1.80614
CLIC2	URG	Irmady et al (2023) S39	2.2981
CLIC3	DRG	Irmady et al (2023) S39	-2.08683
CLIC5	DRG	Irmady et al (2023) S39	-2.85953
CLIP1	URG	Irmady et al (2023) S39	1.41227
CLIP1-AS1	URG	Irmady et al (2023) S39	2.77604
CLIP3	DRG	Irmady et al (2023) S39	-1.74406
CLK1	URG	Irmady et al (2023) S39	2.42939
CLK3	URG	Irmady et al (2023) S39	1.38239
CLLU1	URG	Irmady et al (2023) S39	4.20377
CLMAT3	URG	Irmady et al (2023) S39	2.28018
CLMN	URG	Irmady et al (2023) S39	1.46824
CLNK	URG	Irmady et al (2023) S39	2.81415
CLPTM1	DRG	Irmady et al (2023) S39	-1.3615
CLPX	DRG	Irmady et al (2023) S39	-1.36848
CLRN1	DRG	Irmady et al (2023) S39	-3.02046
CLSPN	URG	Irmady et al (2023) S39	2.61626
CLSTN2	DRG	Irmady et al (2023) S39	-3.4799
CLSTN2-AS1	DRG	Irmady et al (2023) S39	-1.99887
CLSTN3	DRG	Irmady et al (2023) S39	-4.31909
CLTC	DRG	Irmady et al (2023) S39	-2.11654
CLTCL1	DRG	Irmady et al (2023) S39	-2.02972
CLTRN	DRG	Irmady et al (2023) S39	-2.00495
CLUL1	DRG	Irmady et al (2023) S39	-2.61051
CLVS1	DRG	Irmady et al (2023) S39	-4.87793
CMPK2	DRG	Irmady et al (2023) S39	-4.09753
CMSS1	DRG	Irmady et al (2023) S39	-1.33001
CMTM2	DRG	Irmady et al (2023) S39	-1.82248
CMTM5	DRG	Irmady et al (2023) S39	-3.89184
CMTR1	DRG	Irmady et al (2023) S39	-1.33664
CMYA5	URG	Irmady et al (2023) S39	1.80452
CNDP1	DRG	Irmady et al (2023) S39	-1.87919
CNGA3	DRG	Irmady et al (2023) S39	-3.3777
CNGB1	URG	Irmady et al (2023) S39	2.05246
CNIH3	DRG	Irmady et al (2023) S39	-2.8289
CNKSR1	URG	Irmady et al (2023) S39	2.14294
CNMD	DRG	Irmady et al (2023) S39	-2.75677
CNN2	URG	Irmady et al (2023) S39	2.11616
CNNM4	DRG	Irmady et al (2023) S39	-2.02128
CNP	DRG	Irmady et al (2023) S39	-2.40894
CNPY1	DRG	Irmady et al (2023) S39	-2.25761
CNR1	DRG	Irmady et al (2023) S39	-4.99146
CNR2	URG	Irmady et al (2023) S39	3.53857
CNST	DRG	Irmady et al (2023) S39	-1.57043
CNTD2	URG	Irmady et al (2023) S39	3.31707
CNTFR	URG	Irmady et al (2023) S39	1.44142
CNTFR-AS1	URG	Irmady et al (2023) S39	2.33495
CNTLN	URG	Irmady et al (2023) S39	1.56532
CNTN1	DRG	Irmady et al (2023) S39	-1.56541
CNTN2	DRG	Irmady et al (2023) S39	-1.71779
CNTN4	DRG	Irmady et al (2023) S39	-2.05625
CNTN5	DRG	Irmady et al (2023) S39	-3.27819
CNTN6	DRG	Irmady et al (2023) S39	-4.12932
CNTNAP1	DRG	Irmady et al (2023) S39	-2.52633
CNTNAP2	DRG	Irmady et al (2023) S39	-2.84909
CNTNAP2-AS1	URG	Irmady et al (2023) S39	3.35335
CNTNAP4	DRG	Irmady et al (2023) S39	-2.16529
CNTNAP5	DRG	Irmady et al (2023) S39	-1.90354
CNTRL	URG	Irmady et al (2023) S39	1.55092
COA6-AS1	DRG	Irmady et al (2023) S39	-1.65295
COCH	DRG	Irmady et al (2023) S39	-4.30725
COG1	DRG	Irmady et al (2023) S39	-2.58954
COG3	DRG	Irmady et al (2023) S39	-1.33634
COG6	DRG	Irmady et al (2023) S39	-1.34969
COL12A1	DRG	Irmady et al (2023) S39	-2.24554
COL13A1	DRG	Irmady et al (2023) S39	-1.6415
COL14A1	DRG	Irmady et al (2023) S39	-1.58152
COL15A1	DRG	Irmady et al (2023) S39	-1.73803
COL17A1	DRG	Irmady et al (2023) S39	-3.29711
COL18A1-AS1	URG	Irmady et al (2023) S39	5.27966
COL18A1-AS2	URG	Irmady et al (2023) S39	1.48412
COL1A1	URG	Irmady et al (2023) S39	2.378
COL20A1	DRG	Irmady et al (2023) S39	-1.79994
COL24A1	URG	Irmady et al (2023) S39	2.78659
COL25A1	DRG	Irmady et al (2023) S39	-6.0481
COL26A1	DRG	Irmady et al (2023) S39	-4.43072
COL27A1	URG	Irmady et al (2023) S39	5.10247
COL28A1	URG	Irmady et al (2023) S39	1.75708
COL3A1	DRG	Irmady et al (2023) S39	-2.77115
COL4A5	DRG	Irmady et al (2023) S39	-2.19718
COL6A1	URG	Irmady et al (2023) S39	1.66688
COL6A5	DRG	Irmady et al (2023) S39	-5.2328
COL7A1	URG	Irmady et al (2023) S39	2.23627
COL8A1	URG	Irmady et al (2023) S39	2.53832
COL9A2	DRG	Irmady et al (2023) S39	-1.45383
COL9A3	DRG	Irmady et al (2023) S39	-2.67203
COLGALT1	URG	Irmady et al (2023) S39	1.70455
COLGALT2	DRG	Irmady et al (2023) S39	-1.55854
COMMD3	DRG	Irmady et al (2023) S39	-2.03642
COMP	URG	Irmady et al (2023) S39	1.86528
COPA	DRG	Irmady et al (2023) S39	-1.44699
COPE	DRG	Irmady et al (2023) S39	-1.33677
COPG1	DRG	Irmady et al (2023) S39	-2.10631
COPS3	DRG	Irmady et al (2023) S39	-2.1919
COPS4	DRG	Irmady et al (2023) S39	-1.53344
COPS7A	DRG	Irmady et al (2023) S39	-1.56942
COPS8	DRG	Irmady et al (2023) S39	-1.64822
COQ3	DRG	Irmady et al (2023) S39	-1.78445
CORIN	URG	Irmady et al (2023) S39	2.45447
CORO2B	DRG	Irmady et al (2023) S39	-2.65587
CORO7	DRG	Irmady et al (2023) S39	-2.88957
CORT	DRG	Irmady et al (2023) S39	-3.61535
COX11	DRG	Irmady et al (2023) S39	-1.79478
COX19	URG	Irmady et al (2023) S39	2.83328
COX4I2	DRG	Irmady et al (2023) S39	-3.62288
COX6B2	URG	Irmady et al (2023) S39	1.92172
COX6C	DRG	Irmady et al (2023) S39	-1.59429
COX7A2	DRG	Irmady et al (2023) S39	-1.5099
COX7A2L	DRG	Irmady et al (2023) S39	-1.61113
COX7B2	URG	Irmady et al (2023) S39	1.47589
COX8C	URG	Irmady et al (2023) S39	1.52648
CP	URG	Irmady et al (2023) S39	2.5362
CPA2	URG	Irmady et al (2023) S39	1.671
CPB1	DRG	Irmady et al (2023) S39	-1.49174
CPEB2-DT	URG	Irmady et al (2023) S39	2.02572
CPLX1	DRG	Irmady et al (2023) S39	-3.30761
CPLX2	DRG	Irmady et al (2023) S39	-4.2822
CPLX3	DRG	Irmady et al (2023) S39	-3.49006
CPLX4	URG	Irmady et al (2023) S39	4.3774
CPN2	URG	Irmady et al (2023) S39	1.97929
CPNE4	DRG	Irmady et al (2023) S39	-4.96067
CPNE5	DRG	Irmady et al (2023) S39	-2.19505
CPNE6	DRG	Irmady et al (2023) S39	-3.07549
CPNE7	DRG	Irmady et al (2023) S39	-3.46772
CPNE9	DRG	Irmady et al (2023) S39	-1.76524
CPS1	DRG	Irmady et al (2023) S39	-1.78873
CPT1B	URG	Irmady et al (2023) S39	2.0858
CPT1C	DRG	Irmady et al (2023) S39	-1.52787
CPXM1	DRG	Irmady et al (2023) S39	-6.46425
CPXM2	DRG	Irmady et al (2023) S39	-2.30825
CPZ	DRG	Irmady et al (2023) S39	-5.28535
CR2	URG	Irmady et al (2023) S39	2.03528
CRABP1	DRG	Irmady et al (2023) S39	-2.56411
CRABP2	DRG	Irmady et al (2023) S39	-3.73451
CRAT37	URG	Irmady et al (2023) S39	3.70262
CREB3L2-AS1	URG	Irmady et al (2023) S39	2.2823
CREB3L3	DRG	Irmady et al (2023) S39	-3.47281
CREB3L4	URG	Irmady et al (2023) S39	2.01618
CREB5	DRG	Irmady et al (2023) S39	-1.34574
CREBBP	URG	Irmady et al (2023) S39	1.61904
CREBRF	URG	Irmady et al (2023) S39	2.05351
CREG1	DRG	Irmady et al (2023) S39	-2.09174
CREG2	DRG	Irmady et al (2023) S39	-1.54656
CRH	DRG	Irmady et al (2023) S39	-5.23354
CRHBP	DRG	Irmady et al (2023) S39	-2.9686
CRIP3	URG	Irmady et al (2023) S39	1.53997
CRISPLD1	DRG	Irmady et al (2023) S39	-1.70821
CRISPLD2	URG	Irmady et al (2023) S39	1.35347
CRK	URG	Irmady et al (2023) S39	1.37855
CRMP1	DRG	Irmady et al (2023) S39	-2.17307
CRNDE	DRG	Irmady et al (2023) S39	-1.63235
CRTAC1	DRG	Irmady et al (2023) S39	-2.80608
CRTAM	URG	Irmady et al (2023) S39	1.47652
CRTC1	DRG	Irmady et al (2023) S39	-2.11113
CRX	URG	Irmady et al (2023) S39	2.87071
CRY2	DRG	Irmady et al (2023) S39	-2.27704
CRYAB	URG	Irmady et al (2023) S39	3.49324
CRYBA1	URG	Irmady et al (2023) S39	4.60613
CRYBA2	DRG	Irmady et al (2023) S39	-1.99472
CRYBB1	DRG	Irmady et al (2023) S39	-3.85573
CRYBG2	URG	Irmady et al (2023) S39	4.21203
CRYGD	DRG	Irmady et al (2023) S39	-3.96038
CRYGS	URG	Irmady et al (2023) S39	1.49454
CRYM	DRG	Irmady et al (2023) S39	-4.79028
CRYM-AS1	URG	Irmady et al (2023) S39	3.90119
CRYZ	URG	Irmady et al (2023) S39	1.67006
CSE1L	DRG	Irmady et al (2023) S39	-1.4462
CSE1L-AS1	URG	Irmady et al (2023) S39	2.18218
CSF1	URG	Irmady et al (2023) S39	2.86014
CSF3	URG	Irmady et al (2023) S39	7.05527
CSMD1	DRG	Irmady et al (2023) S39	-2.19453
CSNK1G2-AS1	URG	Irmady et al (2023) S39	4.36103
CSNK2A3	URG	Irmady et al (2023) S39	2.51772
CSPG5	DRG	Irmady et al (2023) S39	-2.30921
CSPP1	URG	Irmady et al (2023) S39	2.68186
CSRNP1	URG	Irmady et al (2023) S39	2.71027
CSRNP3	DRG	Irmady et al (2023) S39	-2.08431
CSRP2	URG	Irmady et al (2023) S39	1.52036
CSRP3	URG	Irmady et al (2023) S39	4.8866
CSTF2	DRG	Irmady et al (2023) S39	-1.49045
CSTF3-DT	URG	Irmady et al (2023) S39	2.29373
CT45A1	DRG	Irmady et al (2023) S39	-4.92141
CT45A10	DRG	Irmady et al (2023) S39	-2.80041
CT45A3	DRG	Irmady et al (2023) S39	-3.63322
CT45A5	DRG	Irmady et al (2023) S39	-3.01629
CT45A6	DRG	Irmady et al (2023) S39	-2.99927
CT45A7	DRG	Irmady et al (2023) S39	-2.56643
CT45A8	URG	Irmady et al (2023) S39	3.24021
CTAGE6	URG	Irmady et al (2023) S39	4.70103
CTBP1-AS	URG	Irmady et al (2023) S39	2.09566
CTBP1-DT	DRG	Irmady et al (2023) S39	-1.34642
CTBP2	URG	Irmady et al (2023) S39	1.84296
CTCFL	URG	Irmady et al (2023) S39	2.52967
CTD-2194D22.4	URG	Irmady et al (2023) S39	3.45295
CTD-2201I18.1	URG	Irmady et al (2023) S39	2.36051
CTD-3080P12.3	URG	Irmady et al (2023) S39	2.15483
CTDSPL	URG	Irmady et al (2023) S39	1.54922
CTLA4	URG	Irmady et al (2023) S39	2.71775
CTNNA3	DRG	Irmady et al (2023) S39	-1.38904
CTNNAL1	URG	Irmady et al (2023) S39	1.56891
CTNNBIP1	DRG	Irmady et al (2023) S39	-2.247
CTPS1	DRG	Irmady et al (2023) S39	-1.69182
CTRB1	URG	Irmady et al (2023) S39	2.33838
CTRB2	URG	Irmady et al (2023) S39	1.90544
CTRC	URG	Irmady et al (2023) S39	3.90884
CTRL	URG	Irmady et al (2023) S39	2.06027
CTSO	DRG	Irmady et al (2023) S39	-3.70416
CTSW	URG	Irmady et al (2023) S39	1.57639
CTXN2	DRG	Irmady et al (2023) S39	-1.43076
CTXN3	DRG	Irmady et al (2023) S39	-1.41831
CTXND1	DRG	Irmady et al (2023) S39	-1.41866
CUEDC1	DRG	Irmady et al (2023) S39	-1.6846
CUL2	DRG	Irmady et al (2023) S39	-1.52061
CUX2	DRG	Irmady et al (2023) S39	-2.09753
CUZD1	URG	Irmady et al (2023) S39	2.70159
CWF19L2	URG	Irmady et al (2023) S39	2.02518
CX3CL1	DRG	Irmady et al (2023) S39	-3.90002
CX3CR1	DRG	Irmady et al (2023) S39	-4.86972
CXADRP3	URG	Irmady et al (2023) S39	2.69502
CXCL1	URG	Irmady et al (2023) S39	6.38273
CXCL12	DRG	Irmady et al (2023) S39	-1.46741
CXCL2	URG	Irmady et al (2023) S39	1.85771
CXCL3	URG	Irmady et al (2023) S39	3.50609
CXCL8	URG	Irmady et al (2023) S39	4.07433
CXCL9	DRG	Irmady et al (2023) S39	-2.88417
CXCR1	URG	Irmady et al (2023) S39	1.38093
CXCR2	URG	Irmady et al (2023) S39	2.50226
CXCR3	URG	Irmady et al (2023) S39	3.27813
CXCR4	URG	Irmady et al (2023) S39	2.89839
CXCR6	URG	Irmady et al (2023) S39	2.53723
CXORF21	URG	Irmady et al (2023) S39	2.83278
CXORF49B	DRG	Irmady et al (2023) S39	-1.59426
CXXC4-AS1	URG	Irmady et al (2023) S39	1.57485
CYB561	DRG	Irmady et al (2023) S39	-1.61875
CYB561D2	DRG	Irmady et al (2023) S39	-1.99843
CYB5D2	DRG	Irmady et al (2023) S39	-1.58365
CYB5R2	DRG	Irmady et al (2023) S39	-1.3569
CYBB	DRG	Irmady et al (2023) S39	-1.653
CYFIP2	DRG	Irmady et al (2023) S39	-1.38545
CYGB	DRG	Irmady et al (2023) S39	-4.78579
CYP11B1	URG	Irmady et al (2023) S39	1.78137
CYP1A1	URG	Irmady et al (2023) S39	3.46356
CYP1A2	URG	Irmady et al (2023) S39	2.77298
CYP1B1	DRG	Irmady et al (2023) S39	-1.46763
CYP1B1-AS1	URG	Irmady et al (2023) S39	2.42869
CYP20A1	URG	Irmady et al (2023) S39	1.81733
CYP21A2	URG	Irmady et al (2023) S39	1.81295
CYP24A1	DRG	Irmady et al (2023) S39	-3.42385
CYP26A1	DRG	Irmady et al (2023) S39	-7.59295
CYP27C1	URG	Irmady et al (2023) S39	2.63608
CYP2C8	DRG	Irmady et al (2023) S39	-3.74549
CYP2C9	URG	Irmady et al (2023) S39	2.31342
CYP2D6	URG	Irmady et al (2023) S39	1.47432
CYP2S1	URG	Irmady et al (2023) S39	1.47069
CYP39A1	URG	Irmady et al (2023) S39	3.33981
CYP3A4	URG	Irmady et al (2023) S39	1.38703
CYP3A5	URG	Irmady et al (2023) S39	1.92623
CYP3A7	URG	Irmady et al (2023) S39	2.36005
CYP4B1	URG	Irmady et al (2023) S39	2.67368
CYP4F8	URG	Irmady et al (2023) S39	3.0106
CYP4X1	DRG	Irmady et al (2023) S39	-4.44471
CYP51A1	DRG	Irmady et al (2023) S39	-1.81927
CYP7B1	DRG	Irmady et al (2023) S39	-2.34251
CYP8B1	URG	Irmady et al (2023) S39	1.35476
CYSLTR1	URG	Irmady et al (2023) S39	1.72685
CZIB	DRG	Irmady et al (2023) S39	-1.45357
D21S2088E	URG	Irmady et al (2023) S39	2.12282
DAAM1	URG	Irmady et al (2023) S39	2.13824
DAAM2-AS1	URG	Irmady et al (2023) S39	2.37481
DAB2IP	DRG	Irmady et al (2023) S39	-1.42861
DACH1	DRG	Irmady et al (2023) S39	-2.31126
DACH2	DRG	Irmady et al (2023) S39	-4.55856
DACT2	DRG	Irmady et al (2023) S39	-3.80658
DAGLA	DRG	Irmady et al (2023) S39	-2.1597
DANCR	URG	Irmady et al (2023) S39	2.04149
DAND5	URG	Irmady et al (2023) S39	2.28151
DAO	DRG	Irmady et al (2023) S39	-2.50845
DAP	DRG	Irmady et al (2023) S39	-1.34458
DAPK1	DRG	Irmady et al (2023) S39	-1.38868
DAPP1	URG	Irmady et al (2023) S39	1.5075
DARS-AS1	URG	Irmady et al (2023) S39	1.96373
DAZAP1	URG	Irmady et al (2023) S39	1.40756
DBET	URG	Irmady et al (2023) S39	2.43061
DBP	DRG	Irmady et al (2023) S39	-1.48642
DCAF12L2	DRG	Irmady et al (2023) S39	-6.95368
DCAF15	DRG	Irmady et al (2023) S39	-1.39109
DCAF16	DRG	Irmady et al (2023) S39	-2.32442
DCAF4L1	URG	Irmady et al (2023) S39	3.18765
DCAF6	DRG	Irmady et al (2023) S39	-1.68483
DCAF8	DRG	Irmady et al (2023) S39	-1.61445
DCC	DRG	Irmady et al (2023) S39	-3.06504
DCD	URG	Irmady et al (2023) S39	1.63487
DCDC1	URG	Irmady et al (2023) S39	2.687
DCDC2C	URG	Irmady et al (2023) S39	3.90362
DCK	DRG	Irmady et al (2023) S39	-2.295
DCLK1	DRG	Irmady et al (2023) S39	-2.82648
DCLK3	DRG	Irmady et al (2023) S39	-3.27133
DCLRE1C	URG	Irmady et al (2023) S39	1.75215
DCST1-AS1	DRG	Irmady et al (2023) S39	-1.8857
DCT	DRG	Irmady et al (2023) S39	-2.21237
DCTN1	DRG	Irmady et al (2023) S39	-1.51497
DCTN1-AS1	DRG	Irmady et al (2023) S39	-3.87701
DCTN2	DRG	Irmady et al (2023) S39	-1.62404
DCTN6	DRG	Irmady et al (2023) S39	-1.5883
DCTPP1	DRG	Irmady et al (2023) S39	-1.59445
DCX	DRG	Irmady et al (2023) S39	-2.66799
DDB1	DRG	Irmady et al (2023) S39	-1.36565
DDB2	URG	Irmady et al (2023) S39	1.37644
DDC	DRG	Irmady et al (2023) S39	-3.42356
DDHD2	DRG	Irmady et al (2023) S39	-2.30964
DDIAS	URG	Irmady et al (2023) S39	1.64138
DDIT3	URG	Irmady et al (2023) S39	2.26527
DDIT4	URG	Irmady et al (2023) S39	5.76969
DDN	DRG	Irmady et al (2023) S39	-2.5928
DDO	DRG	Irmady et al (2023) S39	-2.35566
DDOST	DRG	Irmady et al (2023) S39	-1.86308
DDT	DRG	Irmady et al (2023) S39	-1.46785
DDX1	DRG	Irmady et al (2023) S39	-1.67944
DDX24	DRG	Irmady et al (2023) S39	-1.4206
DDX25	DRG	Irmady et al (2023) S39	-2.28458
DDX27	URG	Irmady et al (2023) S39	1.45275
DDX28	DRG	Irmady et al (2023) S39	-2.92903
DDX39B-AS1	URG	Irmady et al (2023) S39	2.14383
DDX41	DRG	Irmady et al (2023) S39	-1.48904
DDX42	DRG	Irmady et al (2023) S39	-1.44831
DDX53	URG	Irmady et al (2023) S39	1.79935
DDX54	DRG	Irmady et al (2023) S39	-1.50565
DDX55	URG	Irmady et al (2023) S39	1.58682
DDX60	DRG	Irmady et al (2023) S39	-2.09915
DEAF1	DRG	Irmady et al (2023) S39	-1.83395
DEDD2	URG	Irmady et al (2023) S39	2.24042
DEFA1B	DRG	Irmady et al (2023) S39	-5.53167
DEFA3	DRG	Irmady et al (2023) S39	-3.08303
DEFB108B	DRG	Irmady et al (2023) S39	-1.8314
DEGS2	DRG	Irmady et al (2023) S39	-2.95652
DEK	URG	Irmady et al (2023) S39	1.38046
DENND1B	DRG	Irmady et al (2023) S39	-1.68881
DENND1C	DRG	Irmady et al (2023) S39	-1.63044
DENND2C	URG	Irmady et al (2023) S39	1.44757
DENND3	URG	Irmady et al (2023) S39	1.65989
DENND5B-AS1	URG	Irmady et al (2023) S39	2.13489
DEPDC1	URG	Irmady et al (2023) S39	1.83009
DEPDC1B	URG	Irmady et al (2023) S39	2.94429
DEPDC7	DRG	Irmady et al (2023) S39	-2.04372
DEPP1	URG	Irmady et al (2023) S39	5.35657
DERL3	URG	Irmady et al (2023) S39	2.14517
DES	URG	Irmady et al (2023) S39	1.48994
DET1	DRG	Irmady et al (2023) S39	-1.63565
DEUP1	URG	Irmady et al (2023) S39	1.96573
DFFA	URG	Irmady et al (2023) S39	1.55815
DGAT2	DRG	Irmady et al (2023) S39	-2.81359
DGCR2	DRG	Irmady et al (2023) S39	-1.54758
DGKB	DRG	Irmady et al (2023) S39	-4.75303
DGKH	DRG	Irmady et al (2023) S39	-2.17781
[truncated: 38,937 more rows]

## Sheet: SNpc
GeneName	DEGs	Origin	log2FC
ADCYAP1R1	DRG	Chi et al (2018) (GSE20141)	-1.59171
AGPAT4	DRG	Chi et al (2018) (GSE20141)	-1.36895
AK5	DRG	Chi et al (2018) (GSE20141)	-2.04384
AKAP12	DRG	Chi et al (2018) (GSE20141)	-2.4636
ANKH	DRG	Chi et al (2018) (GSE20141)	-1.07647
APOOL	DRG	Chi et al (2018) (GSE20141)	-2.00303
ATG7	DRG	Chi et al (2018) (GSE20141)	-0.691285
ATP1B3	DRG	Chi et al (2018) (GSE20141)	-0.756745
ATP6V1D	DRG	Chi et al (2018) (GSE20141)	-2.24246
ATP8A2	DRG	Chi et al (2018) (GSE20141)	-1.38469
ATPIF1	DRG	Chi et al (2018) (GSE20141)	-2.15219
BCAT1	DRG	Chi et al (2018) (GSE20141)	-2.01603
CADPS	DRG	Chi et al (2018) (GSE20141)	-1.59752
CARS	DRG	Chi et al (2018) (GSE20141)	-1.05288
CLK3	URG	Chi et al (2018) (GSE20141)	0.609388
COPS4	DRG	Chi et al (2018) (GSE20141)	-1.39602
COPS8	DRG	Chi et al (2018) (GSE20141)	-1.21546
COQ3	DRG	Chi et al (2018) (GSE20141)	-1.67159
COX4I1	DRG	Chi et al (2018) (GSE20141)	-1.00249
COX5A	DRG	Chi et al (2018) (GSE20141)	-1.36569
COX7B	DRG	Chi et al (2018) (GSE20141)	-1.80266
CRBN	DRG	Chi et al (2018) (GSE20141)	-2.10685
DAP3	DRG	Chi et al (2018) (GSE20141)	-1.34204
DCLK1	DRG	Chi et al (2018) (GSE20141)	-2.32324
DLD	DRG	Chi et al (2018) (GSE20141)	-1.82539
DNM1L	DRG	Chi et al (2018) (GSE20141)	-1.49594
ELAVL2	DRG	Chi et al (2018) (GSE20141)	-1.56274
FAF1	DRG	Chi et al (2018) (GSE20141)	-1.36332
FGF12	DRG	Chi et al (2018) (GSE20141)	-1.50719
GDAP1	DRG	Chi et al (2018) (GSE20141)	-2.41958
GLRX3	DRG	Chi et al (2018) (GSE20141)	-1.02724
GM2A	DRG	Chi et al (2018) (GSE20141)	-0.636853
GSK3B	DRG	Chi et al (2018) (GSE20141)	-1.63973
GSTA4	DRG	Chi et al (2018) (GSE20141)	-1.17422
IDI1	DRG	Chi et al (2018) (GSE20141)	-0.868323
IFIT3	DRG	Chi et al (2018) (GSE20141)	-1.15851
IVD	DRG	Chi et al (2018) (GSE20141)	-1.0247
KIF3A	DRG	Chi et al (2018) (GSE20141)	-2.65196
KLF3	DRG	Chi et al (2018) (GSE20141)	-0.98766
KPNA5	DRG	Chi et al (2018) (GSE20141)	-1.0641
LANCL2	DRG	Chi et al (2018) (GSE20141)	-1.22205
LRPAP1	DRG	Chi et al (2018) (GSE20141)	-1.9509
MAP2	DRG	Chi et al (2018) (GSE20141)	-2.64151
MAPK8	DRG	Chi et al (2018) (GSE20141)	-1.51814
MKKS	DRG	Chi et al (2018) (GSE20141)	-1.59334
MPP5	DRG	Chi et al (2018) (GSE20141)	-1.84554
MRPS15	DRG	Chi et al (2018) (GSE20141)	-2.23202
MTCH2	DRG	Chi et al (2018) (GSE20141)	-2.63701
MXRA7	DRG	Chi et al (2018) (GSE20141)	-1.90439
NDUFA10	DRG	Chi et al (2018) (GSE20141)	-1.47453
NDUFC1	DRG	Chi et al (2018) (GSE20141)	-0.766772
NDUFS1	DRG	Chi et al (2018) (GSE20141)	-1.58273
NLK	DRG	Chi et al (2018) (GSE20141)	-1.45128
NTRK3	DRG	Chi et al (2018) (GSE20141)	-0.95443
PAFAH1B2	DRG	Chi et al (2018) (GSE20141)	-2.13076
PGK1	DRG	Chi et al (2018) (GSE20141)	-2.5109
PIGN	DRG	Chi et al (2018) (GSE20141)	-1.12524
POP4	DRG	Chi et al (2018) (GSE20141)	-0.729807
PPFIA2	DRG	Chi et al (2018) (GSE20141)	-2.81228
PPP2CA	DRG	Chi et al (2018) (GSE20141)	-2.17091
PSMA5	DRG	Chi et al (2018) (GSE20141)	-1.87697
RAD23B	DRG	Chi et al (2018) (GSE20141)	-1.48415
RAP1GDS1	DRG	Chi et al (2018) (GSE20141)	-1.67829
RAP2A	DRG	Chi et al (2018) (GSE20141)	-1.53458
RBM8A	DRG	Chi et al (2018) (GSE20141)	-1.54457
RHEB	DRG	Chi et al (2018) (GSE20141)	-1.17463
RNF7	DRG	Chi et al (2018) (GSE20141)	-1.44634
SDHC	DRG	Chi et al (2018) (GSE20141)	-1.32593
SEMA5A	DRG	Chi et al (2018) (GSE20141)	-1.71923
SF3A1	DRG	Chi et al (2018) (GSE20141)	-1.45051
SRPK2	DRG	Chi et al (2018) (GSE20141)	-1.71814
SRPRB	DRG	Chi et al (2018) (GSE20141)	-1.76986
SRRD	DRG	Chi et al (2018) (GSE20141)	-1.24947
STK19	DRG	Chi et al (2018) (GSE20141)	-0.685467
SUB1	DRG	Chi et al (2018) (GSE20141)	-1.79941
TFG	DRG	Chi et al (2018) (GSE20141)	-1.03878
TGFBRAP1	DRG	Chi et al (2018) (GSE20141)	-0.639934
TIMM10B	DRG	Chi et al (2018) (GSE20141)	-1.50519
TIMM8B	DRG	Chi et al (2018) (GSE20141)	-1.79941
TRIP12	DRG	Chi et al (2018) (GSE20141)	-2.03575
TSPAN3	DRG	Chi et al (2018) (GSE20141)	-1.31551
UBE2V2	DRG	Chi et al (2018) (GSE20141)	-1.97176
UQCR10	DRG	Chi et al (2018) (GSE20141)	-1.56238
USP9X	DRG	Chi et al (2018) (GSE20141)	-2.50906
VAPA	DRG	Chi et al (2018) (GSE20141)	-1.47887
VAPB	DRG	Chi et al (2018) (GSE20141)	-2.46062
VTI1B	DRG	Chi et al (2018) (GSE20141)	-1.16836
WDR13	DRG	Chi et al (2018) (GSE20141)	-1.00642
WDR61	DRG	Chi et al (2018) (GSE20141)	-0.99073
WWOX	DRG	Chi et al (2018) (GSE20141)	-0.50247
YY1	DRG	Chi et al (2018) (GSE20141)	-1.47818
ADCYAP1R1	DRG	Chi et al (2018) (GSE20186)	-0.640591
AGPAT4	DRG	Chi et al (2018) (GSE20186)	-0.54627
AK5	DRG	Chi et al (2018) (GSE20186)	-0.740021
AKAP12	DRG	Chi et al (2018) (GSE20186)	-0.66797
ANKH	DRG	Chi et al (2018) (GSE20186)	-1.44915
ATG7	DRG	Chi et al (2018) (GSE20186)	-0.488789
ATP1B3	DRG	Chi et al (2018) (GSE20186)	-0.560966
ATP6V1D	DRG	Chi et al (2018) (GSE20186)	-0.609468
ATP8A2	DRG	Chi et al (2018) (GSE20186)	-1.0746
ATPIF1	DRG	Chi et al (2018) (GSE20186)	-0.849587
BCAT1	DRG	Chi et al (2018) (GSE20186)	-0.442796
CADPS	DRG	Chi et al (2018) (GSE20186)	-0.998897
CARS	DRG	Chi et al (2018) (GSE20186)	-0.508191
CLK3	DRG	Chi et al (2018) (GSE20186)	-0.487421
COPS4	DRG	Chi et al (2018) (GSE20186)	-0.804618
COPS8	DRG	Chi et al (2018) (GSE20186)	-0.627842
COX4I1	DRG	Chi et al (2018) (GSE20186)	-0.574024
COX5A	DRG	Chi et al (2018) (GSE20186)	-0.658765
COX7B	DRG	Chi et al (2018) (GSE20186)	-0.594142
CRBN	DRG	Chi et al (2018) (GSE20186)	-0.504883
DAP3	DRG	Chi et al (2018) (GSE20186)	-0.54955
DCLK1	DRG	Chi et al (2018) (GSE20186)	-1.28889
DLD	DRG	Chi et al (2018) (GSE20186)	-1.17173
DNM1L	DRG	Chi et al (2018) (GSE20186)	-0.852601
ELAVL2	DRG	Chi et al (2018) (GSE20186)	-0.716137
FAF1	DRG	Chi et al (2018) (GSE20186)	-0.578273
FGF12	DRG	Chi et al (2018) (GSE20186)	-0.407953
GSK3B	DRG	Chi et al (2018) (GSE20186)	-0.47215
GSTA4	DRG	Chi et al (2018) (GSE20186)	-0.856039
IDI1	DRG	Chi et al (2018) (GSE20186)	-0.647188
IFIT3	DRG	Chi et al (2018) (GSE20186)	-0.889781
KLF3	DRG	Chi et al (2018) (GSE20186)	-0.508992
KPNA5	DRG	Chi et al (2018) (GSE20186)	-0.742196
LANCL2	DRG	Chi et al (2018) (GSE20186)	-0.793004
LRPAP1	DRG	Chi et al (2018) (GSE20186)	-0.928616
MAP2	DRG	Chi et al (2018) (GSE20186)	-0.501133
MAPK8	DRG	Chi et al (2018) (GSE20186)	-1.51814
MKKS	DRG	Chi et al (2018) (GSE20186)	-0.468338
MRPS15	DRG	Chi et al (2018) (GSE20186)	-1.1746
MTCH2	DRG	Chi et al (2018) (GSE20186)	-0.784338
NDUFA10	DRG	Chi et al (2018) (GSE20186)	-0.733936
NDUFS1	DRG	Chi et al (2018) (GSE20186)	-0.806937
NTRK3	DRG	Chi et al (2018) (GSE20186)	-0.409193
PAFAH1B2	DRG	Chi et al (2018) (GSE20186)	-0.626406
PGK1	DRG	Chi et al (2018) (GSE20186)	-0.522018
PIGN	DRG	Chi et al (2018) (GSE20186)	-0.527119
POP4	DRG	Chi et al (2018) (GSE20186)	-0.624957
PPP2CA	DRG	Chi et al (2018) (GSE20186)	-0.623893
PSMA5	DRG	Chi et al (2018) (GSE20186)	-0.494739
RAD23B	DRG	Chi et al (2018) (GSE20186)	-0.46956
RAP1GDS1	DRG	Chi et al (2018) (GSE20186)	-0.632017
RNF7	DRG	Chi et al (2018) (GSE20186)	-0.698545
SDHC	DRG	Chi et al (2018) (GSE20186)	-0.511124
SEMA5A	DRG	Chi et al (2018) (GSE20186)	-0.481733
SRPK2	DRG	Chi et al (2018) (GSE20186)	-0.40475
SRPRB	DRG	Chi et al (2018) (GSE20186)	-0.550374
SRRD	DRG	Chi et al (2018) (GSE20186)	-0.495305
SUB1	DRG	Chi et al (2018) (GSE20186)	-0.742196
TGFBRAP1	DRG	Chi et al (2018) (GSE20186)	-0.47724
TIMM10B	DRG	Chi et al (2018) (GSE20186)	-0.892357
TIMM8B	DRG	Chi et al (2018) (GSE20186)	-0.742196
TRIP12	DRG	Chi et al (2018) (GSE20186)	-0.531936
TSPAN3	DRG	Chi et al (2018) (GSE20186)	-0.473125
UBE2V2	DRG	Chi et al (2018) (GSE20186)	-0.892894
UQCR10	DRG	Chi et al (2018) (GSE20186)	-0.656223
USP9X	DRG	Chi et al (2018) (GSE20186)	-0.712905
VAPB	DRG	Chi et al (2018) (GSE20186)	-0.453681
VTI1B	DRG	Chi et al (2018) (GSE20186)	-0.448974
WDR13	DRG	Chi et al (2018) (GSE20186)	-0.523948
WDR61	DRG	Chi et al (2018) (GSE20186)	-0.671885
ADCYAP1R1	DRG	Chi et al (2018) (GSE7621)	-0.491361
AGPAT4	DRG	Chi et al (2018) (GSE7621)	-0.54265
AK5	DRG	Chi et al (2018) (GSE7621)	-0.512546
AKAP12	DRG	Chi et al (2018) (GSE7621)	-0.951315
ANKH	DRG	Chi et al (2018) (GSE7621)	-0.535147
APOOL	DRG	Chi et al (2018) (GSE7621)	-0.662888
ATG7	DRG	Chi et al (2018) (GSE7621)	-0.64837
ATP1B3	DRG	Chi et al (2018) (GSE7621)	-0.466896
ATP6V1D	DRG	Chi et al (2018) (GSE7621)	-0.569521
ATP8A2	DRG	Chi et al (2018) (GSE7621)	-0.769414
ATPIF1	DRG	Chi et al (2018) (GSE7621)	-0.506447
BCAT1	DRG	Chi et al (2018) (GSE7621)	-1.19596
CADPS	DRG	Chi et al (2018) (GSE7621)	-0.953925
CLK3	DRG	Chi et al (2018) (GSE7621)	-0.732431
COPS8	DRG	Chi et al (2018) (GSE7621)	-0.458986
COX4I1	DRG	Chi et al (2018) (GSE7621)	-0.498111
COX5A	DRG	Chi et al (2018) (GSE7621)	-0.711436
COX7B	DRG	Chi et al (2018) (GSE7621)	-0.985618
DAP3	DRG	Chi et al (2018) (GSE7621)	-0.429956
DCLK1	DRG	Chi et al (2018) (GSE7621)	-1.19149
DLD	DRG	Chi et al (2018) (GSE7621)	-0.982059
ELAVL2	DRG	Chi et al (2018) (GSE7621)	-1.25971
FAF1	DRG	Chi et al (2018) (GSE7621)	-0.500781
FGF12	DRG	Chi et al (2018) (GSE7621)	-1.38282
GDAP1	DRG	Chi et al (2018) (GSE7621)	-1.07536
GLRX3	DRG	Chi et al (2018) (GSE7621)	-0.518433
GM2A	DRG	Chi et al (2018) (GSE7621)	-0.462122
GSK3B	DRG	Chi et al (2018) (GSE7621)	-0.438367
GSTA4	DRG	Chi et al (2018) (GSE7621)	-0.497153
IFIT3	DRG	Chi et al (2018) (GSE7621)	-0.67896
IVD	DRG	Chi et al (2018) (GSE7621)	-0.606592
KIF3A	DRG	Chi et al (2018) (GSE7621)	-0.597204
KLF3	DRG	Chi et al (2018) (GSE7621)	-0.650915
LANCL2	DRG	Chi et al (2018) (GSE7621)	-0.491192
LRPAP1	DRG	Chi et al (2018) (GSE7621)	-1.01143
MAP2	DRG	Chi et al (2018) (GSE7621)	-0.872337
MAPK8	DRG	Chi et al (2018) (GSE7621)	-1.55281
MKKS	DRG	Chi et al (2018) (GSE7621)	-0.571976
MRPS15	DRG	Chi et al (2018) (GSE7621)	-0.522207
MTCH2	DRG	Chi et al (2018) (GSE7621)	-0.685885
MXRA7	DRG	Chi et al (2018) (GSE7621)	-0.582015
NDUFC1	DRG	Chi et al (2018) (GSE7621)	-0.793944
NDUFS1	DRG	Chi et al (2018) (GSE7621)	-0.406495
NLK	DRG	Chi et al (2018) (GSE7621)	-0.433224
PAFAH1B2	DRG	Chi et al (2018) (GSE7621)	-0.729865
PGK1	DRG	Chi et al (2018) (GSE7621)	-0.538738
PIGN	DRG	Chi et al (2018) (GSE7621)	-0.438974
PPFIA2	DRG	Chi et al (2018) (GSE7621)	-1.03866
PPP2CA	DRG	Chi et al (2018) (GSE7621)	-0.6654
PSMA5	DRG	Chi et al (2018) (GSE7621)	-1.21668
RAD23B	DRG	Chi et al (2018) (GSE7621)	-0.611754
RAP1GDS1	DRG	Chi et al (2018) (GSE7621)	-0.434869
RAP2A	DRG	Chi et al (2018) (GSE7621)	-0.413199
SDHC	DRG	Chi et al (2018) (GSE7621)	-0.510357
SEMA5A	DRG	Chi et al (2018) (GSE7621)	-0.466402
SRPK2	DRG	Chi et al (2018) (GSE7621)	-0.430369
TIMM10B	DRG	Chi et al (2018) (GSE7621)	-0.423654
TRIP12	DRG	Chi et al (2018) (GSE7621)	-0.415913
TSPAN3	DRG	Chi et al (2018) (GSE7621)	-0.408061
UBE2V2	DRG	Chi et al (2018) (GSE7621)	-0.780857
UQCR10	DRG	Chi et al (2018) (GSE7621)	-0.479019
VAPB	DRG	Chi et al (2018) (GSE7621)	-0.678724
WDR13	DRG	Chi et al (2018) (GSE7621)	-0.584152
ADCYAP1R1	DRG	Chi et al (2018) (GSE8397-A)	-0.577495
AGPAT4	DRG	Chi et al (2018) (GSE8397-A)	-0.631439
AK5	DRG	Chi et al (2018) (GSE8397-A)	-0.920773
AKAP12	DRG	Chi et al (2018) (GSE8397-A)	-1.58484
ANKH	DRG	Chi et al (2018) (GSE8397-A)	-1.32791
APOOL	DRG	Chi et al (2018) (GSE8397-A)	-0.781498
ATG7	DRG	Chi et al (2018) (GSE8397-A)	-1.24281
ATP1B3	DRG	Chi et al (2018) (GSE8397-A)	-0.767869
ATP6V1D	DRG	Chi et al (2018) (GSE8397-A)	-0.752194
ATP8A2	DRG	Chi et al (2018) (GSE8397-A)	-1.57408
ATPIF1	DRG	Chi et al (2018) (GSE8397-A)	-1.00338
BCAT1	DRG	Chi et al (2018) (GSE8397-A)	-1.03494
CADPS	DRG	Chi et al (2018) (GSE8397-A)	-0.582904
CARS	DRG	Chi et al (2018) (GSE8397-A)	-0.805951
CLK3	DRG	Chi et al (2018) (GSE8397-A)	-0.558478
COPS4	DRG	Chi et al (2018) (GSE8397-A)	-1.47137
COPS8	DRG	Chi et al (2018) (GSE8397-A)	-1.16457
COQ3	DRG	Chi et al (2018) (GSE8397-A)	-0.735514
COX4I1	DRG	Chi et al (2018) (GSE8397-A)	-0.495018
COX5A	DRG	Chi et al (2018) (GSE8397-A)	-0.576886
COX7B	DRG	Chi et al (2018) (GSE8397-A)	-0.658743
CRBN	DRG	Chi et al (2018) (GSE8397-A)	-0.60011
DAP3	DRG	Chi et al (2018) (GSE8397-A)	-0.748275
DCLK1	DRG	Chi et al (2018) (GSE8397-A)	-1.9134
DLD	DRG	Chi et al (2018) (GSE8397-A)	-1.28348
DNM1L	DRG	Chi et al (2018) (GSE8397-A)	-1.14916
ELAVL2	DRG	Chi et al (2018) (GSE8397-A)	-1.06591
FAF1	DRG	Chi et al (2018) (GSE8397-A)	-0.720487
FGF12	DRG	Chi et al (2018) (GSE8397-A)	-1.46673
GDAP1	DRG	Chi et al (2018) (GSE8397-A)	-0.926176
GLRX3	DRG	Chi et al (2018) (GSE8397-A)	-0.532023
GM2A	DRG	Chi et al (2018) (GSE8397-A)	-0.59947
GSK3B	DRG	Chi et al (2018) (GSE8397-A)	-0.864633
GSTA4	DRG	Chi et al (2018) (GSE8397-A)	-0.936647
IDI1	DRG	Chi et al (2018) (GSE8397-A)	-0.628644
IFIT3	DRG	Chi et al (2018) (GSE8397-A)	-0.676306
IVD	DRG	Chi et al (2018) (GSE8397-A)	-0.589781
KIF3A	DRG	Chi et al (2018) (GSE8397-A)	-0.54989
KLF3	DRG	Chi et al (2018) (GSE8397-A)	-0.603447
KPNA5	DRG	Chi et al (2018) (GSE8397-A)	-0.552269
LANCL2	DRG	Chi et al (2018) (GSE8397-A)	-0.97304
LRPAP1	DRG	Chi et al (2018) (GSE8397-A)	-0.58213
MAP2	DRG	Chi et al (2018) (GSE8397-A)	-0.725521
MAPK8	DRG	Chi et al (2018) (GSE8397-A)	-0.614815
MKKS	DRG	Chi et al (2018) (GSE8397-A)	-0.727987
MPP5	DRG	Chi et al (2018) (GSE8397-A)	-0.601882
MRPS15	DRG	Chi et al (2018) (GSE8397-A)	-1.15971
MTCH2	DRG	Chi et al (2018) (GSE8397-A)	-0.779228
MXRA7	DRG	Chi et al (2018) (GSE8397-A)	-0.732701
NDUFA10	DRG	Chi et al (2018) (GSE8397-A)	-1.21958
NDUFC1	DRG	Chi et al (2018) (GSE8397-A)	-0.6269
NDUFS1	DRG	Chi et al (2018) (GSE8397-A)	-1.26492
NLK	DRG	Chi et al (2018) (GSE8397-A)	-0.922038
NTRK3	DRG	Chi et al (2018) (GSE8397-A)	-0.841867
PAFAH1B2	DRG	Chi et al (2018) (GSE8397-A)	-0.626816
PGK1	DRG	Chi et al (2018) (GSE8397-A)	-0.732932
PIGN	DRG	Chi et al (2018) (GSE8397-A)	-0.536449
POP4	DRG	Chi et al (2018) (GSE8397-A)	-0.660559
PPFIA2	DRG	Chi et al (2018) (GSE8397-A)	-1.11882
PPP2CA	DRG	Chi et al (2018) (GSE8397-A)	-1.08653
PSMA5	DRG	Chi et al (2018) (GSE8397-A)	-1.04755
RAD23B	DRG	Chi et al (2018) (GSE8397-A)	-0.526176
RAP1GDS1	DRG	Chi et al (2018) (GSE8397-A)	-1.14298
RAP2A	DRG	Chi et al (2018) (GSE8397-A)	-0.847203
RBM8A	DRG	Chi et al (2018) (GSE8397-A)	-0.659167
RHEB	DRG	Chi et al (2018) (GSE8397-A)	-0.666234
RNF7	DRG	Chi et al (2018) (GSE8397-A)	-0.669636
SDHC	DRG	Chi et al (2018) (GSE8397-A)	-0.659663
SEMA5A	DRG	Chi et al (2018) (GSE8397-A)	-0.535731
SNCA	DRG	Chi et al (2018) (GSE8397-A)	-1.51055
SRPK2	DRG	Chi et al (2018) (GSE8397-A)	-0.742155
SRPRB	DRG	Chi et al (2018) (GSE8397-A)	-0.870512
SRRD	DRG	Chi et al (2018) (GSE8397-A)	-0.815027
STK19	DRG	Chi et al (2018) (GSE8397-A)	-0.721478
SUB1	DRG	Chi et al (2018) (GSE8397-A)	-1.31548
TFG	DRG	Chi et al (2018) (GSE8397-A)	-0.51421
TGFBRAP1	DRG	Chi et al (2018) (GSE8397-A)	-0.65713
TIMM10B	DRG	Chi et al (2018) (GSE8397-A)	-1.28788
TIMM8B	DRG	Chi et al (2018) (GSE8397-A)	-1.31548
TRIP12	DRG	Chi et al (2018) (GSE8397-A)	-0.602698
TSPAN3	DRG	Chi et al (2018) (GSE8397-A)	-0.804764
UBE2V2	DRG	Chi et al (2018) (GSE8397-A)	-1.17141
UQCR10	DRG	Chi et al (2018) (GSE8397-A)	-0.640294
USP9X	DRG	Chi et al (2018) (GSE8397-A)	-0.76226
VAPA	DRG	Chi et al (2018) (GSE8397-A)	-0.502503
VAPB	DRG	Chi et al (2018) (GSE8397-A)	-0.832779
VTI1B	DRG	Chi et al (2018) (GSE8397-A)	-0.407523
WDR13	DRG	Chi et al (2018) (GSE8397-A)	-0.544684
WDR61	DRG	Chi et al (2018) (GSE8397-A)	-1.06378
ADCYAP1R1	DRG	Chi et al (2018) (GSE8397-B)	-0.719485
AGPAT4	DRG	Chi et al (2018) (GSE8397-B)	-0.459225
AKAP12	DRG	Chi et al (2018) (GSE8397-B)	-1.98654
ANKH	DRG	Chi et al (2018) (GSE8397-B)	-0.75147
APOOL	DRG	Chi et al (2018) (GSE8397-B)	-0.890056
ATG7	DRG	Chi et al (2018) (GSE8397-B)	-0.783124
ATP6V1D	DRG	Chi et al (2018) (GSE8397-B)	-0.965388
ATP8A2	DRG	Chi et al (2018) (GSE8397-B)	-0.897164
ATPIF1	DRG	Chi et al (2018) (GSE8397-B)	-0.566553
BCAT1	DRG	Chi et al (2018) (GSE8397-B)	-1.94267
CADPS	DRG	Chi et al (2018) (GSE8397-B)	-1.33853
CARS	DRG	Chi et al (2018) (GSE8397-B)	-0.643881
CLK3	DRG	Chi et al (2018) (GSE8397-B)	-0.440417
COPS8	DRG	Chi et al (2018) (GSE8397-B)	-0.59825
COQ3	DRG	Chi et al (2018) (GSE8397-B)	-0.656203
COX4I1	DRG	Chi et al (2018) (GSE8397-B)	-0.490606
COX5A	DRG	Chi et al (2018) (GSE8397-B)	-0.607797
COX7B	DRG	Chi et al (2018) (GSE8397-B)	-1.67206
CRBN	DRG	Chi et al (2018) (GSE8397-B)	-0.738281
DCLK1	DRG	Chi et al (2018) (GSE8397-B)	-1.05836
DLD	DRG	Chi et al (2018) (GSE8397-B)	-1.50774
DNM1L	DRG	Chi et al (2018) (GSE8397-B)	-0.797421
ELAVL2	DRG	Chi et al (2018) (GSE8397-B)	-2.08312
FAF1	DRG	Chi et al (2018) (GSE8397-B)	-0.667177
FGF12	DRG	Chi et al (2018) (GSE8397-B)	-1.71088
GDAP1	DRG	Chi et al (2018) (GSE8397-B)	-1.43931
GM2A	DRG	Chi et al (2018) (GSE8397-B)	-0.462334
GSK3B	DRG	Chi et al (2018) (GSE8397-B)	-0.800674
GSTA4	DRG	Chi et al (2018) (GSE8397-B)	-0.473598
IFIT3	DRG	Chi et al (2018) (GSE8397-B)	-1.40572
IVD	DRG	Chi et al (2018) (GSE8397-B)	-0.679428
KIF3A	DRG	Chi et al (2018) (GSE8397-B)	-1.21957
KLF3	DRG	Chi et al (2018) (GSE8397-B)	-0.437711
KPNA5	DRG	Chi et al (2018) (GSE8397-B)	-0.751631
LANCL2	DRG	Chi et al (2018) (GSE8397-B)	-0.53583
LRPAP1	DRG	Chi et al (2018) (GSE8397-B)	-1.16682
MAP2	DRG	Chi et al (2018) (GSE8397-B)	-1.33888
MAPK8	DRG	Chi et al (2018) (GSE8397-B)	-1.16493
MKKS	DRG	Chi et al (2018) (GSE8397-B)	-1.17868
MRPS15	DRG	Chi et al (2018) (GSE8397-B)	-0.617529
MTCH2	DRG	Chi et al (2018) (GSE8397-B)	-0.92605
MXRA7	DRG	Chi et al (2018) (GSE8397-B)	-0.804304
NDUFA10	DRG	Chi et al (2018) (GSE8397-B)	-0.455998
NDUFS1	DRG	Chi et al (2018) (GSE8397-B)	-0.475943
NLK	DRG	Chi et al (2018) (GSE8397-B)	-1.07106
PAFAH1B2	DRG	Chi et al (2018) (GSE8397-B)	-0.614359
PGK1	DRG	Chi et al (2018) (GSE8397-B)	-1.00213
POP4	DRG	Chi et al (2018) (GSE8397-B)	-0.452843
PPFIA2	DRG	Chi et al (2018) (GSE8397-B)	-1.96744
PPP2CA	DRG	Chi et al (2018) (GSE8397-B)	-0.860817
PSMA5	DRG	Chi et al (2018) (GSE8397-B)	-1.58547
RAD23B	DRG	Chi et al (2018) (GSE8397-B)	-1.10871
RAP1GDS1	DRG	Chi et al (2018) (GSE8397-B)	-0.653242
RAP2A	DRG	Chi et al (2018) (GSE8397-B)	-0.850606
RBM8A	DRG	Chi et al (2018) (GSE8397-B)	-0.540441
SDHC	DRG	Chi et al (2018) (GSE8397-B)	-0.713186
SEMA5A	DRG	Chi et al (2018) (GSE8397-B)	-0.486637
SF3A1	DRG	Chi et al (2018) (GSE8397-B)	-0.718314
SRPK2	DRG	Chi et al (2018) (GSE8397-B)	-0.926679
SRPRB	DRG	Chi et al (2018) (GSE8397-B)	-0.473753
SRRD	DRG	Chi et al (2018) (GSE8397-B)	-0.489639
STK19	DRG	Chi et al (2018) (GSE8397-B)	-0.498203
SUB1	DRG	Chi et al (2018) (GSE8397-B)	-0.675957
TFG	DRG	Chi et al (2018) (GSE8397-B)	-0.539329
TGFBRAP1	DRG	Chi et al (2018) (GSE8397-B)	-0.635314
TIMM10B	DRG	Chi et al (2018) (GSE8397-B)	-0.861421
TIMM8B	DRG	Chi et al (2018) (GSE8397-B)	-0.675957
TRIP12	DRG	Chi et al (2018) (GSE8397-B)	-0.586673
UBE2V2	DRG	Chi et al (2018) (GSE8397-B)	-0.912925
USP9X	DRG	Chi et al (2018) (GSE8397-B)	-0.900442
VAPA	DRG	Chi et al (2018) (GSE8397-B)	-0.877315
VAPB	DRG	Chi et al (2018) (GSE8397-B)	-0.859716
VTI1B	DRG	Chi et al (2018) (GSE8397-B)	-0.731696
WDR13	DRG	Chi et al (2018) (GSE8397-B)	-0.968977
WDR61	DRG	Chi et al (2018) (GSE8397-B)	-0.525097
ADCYAP1R1	DRG	Chi et al (2018) GSE2033	-0.430895
AGPAT4	DRG	Chi et al (2018) GSE2033	-1.13644
AK5	DRG	Chi et al (2018) GSE2033	-0.937407
AKAP12	DRG	Chi et al (2018) GSE2033	-2.00036
ANKH	DRG	Chi et al (2018) GSE2033	-1.12615
APOOL	DRG	Chi et al (2018) GSE2033	-1.05913
ATG7	DRG	Chi et al (2018) GSE2033	-0.960525
ATP1B3	DRG	Chi et al (2018) GSE2033	-1.06395
ATP6V1D	DRG	Chi et al (2018) GSE2033	-1.44121
ATP8A2	DRG	Chi et al (2018) GSE2033	-1.09153
ATPIF1	DRG	Chi et al (2018) GSE2033	-1.63571
BCAT1	DRG	Chi et al (2018) GSE2033	-0.754898
CADPS	DRG	Chi et al (2018) GSE2033	-0.979972
CARS	DRG	Chi et al (2018) GSE2033	-1.14888
CDC42	DRG	Chi et al (2018) GSE2033	-0.663666
CLK3	DRG	Chi et al (2018) GSE2033	-0.417426
COPS4	DRG	Chi et al (2018) GSE2033	-1.55047
COPS8	DRG	Chi et al (2018) GSE2033	-1.61817
COQ3	DRG	Chi et al (2018) GSE2033	-0.808146
COX4I1	DRG	Chi et al (2018) GSE2033	-1.03059
COX5A	DRG	Chi et al (2018) GSE2033	-1.32876
COX7B	DRG	Chi et al (2018) GSE2033	-1.23391
CRBN	DRG	Chi et al (2018) GSE2033	-1.19147
DAP3	DRG	Chi et al (2018) GSE2033	-0.730916
DCLK1	DRG	Chi et al (2018) GSE2033	-1.30987
DLD	DRG	Chi et al (2018) GSE2033	-1.79948
DNM1L	DRG	Chi et al (2018) GSE2033	-1.44668
ELAVL2	DRG	Chi et al (2018) GSE2033	-0.775106
FAF1	DRG	Chi et al (2018) GSE2033	-0.856335
FGF12	DRG	Chi et al (2018) GSE2033	-0.915824
GDAP1	DRG	Chi et al (2018) GSE2033	-0.464778
GLRX3	DRG	Chi et al (2018) GSE2033	-0.508067
GM2A	DRG	Chi et al (2018) GSE2033	-0.608808
GSK3B	DRG	Chi et al (2018) GSE2033	-1.63016
GSTA4	DRG	Chi et al (2018) GSE2033	-1.44718
IDI1	DRG	Chi et al (2018) GSE2033	-1.11246
IFIT3	DRG	Chi et al (2018) GSE2033	-1.19893
IVD	DRG	Chi et al (2018) GSE2033	-1.25567
KIF3A	DRG	Chi et al (2018) GSE2033	-1.61711
KLF3	DRG	Chi et al (2018) GSE2033	-1.00033
KPNA5	DRG	Chi et al (2018) GSE2033	-0.414122
LANCL2	DRG	Chi et al (2018) GSE2033	-1.13723
LRPAP1	DRG	Chi et al (2018) GSE2033	-0.793846
MAP2	DRG	Chi et al (2018) GSE2033	-0.931046
MAPK8	DRG	Chi et al (2018) GSE2033	-1.03304
MKKS	DRG	Chi et al (2018) GSE2033	-1.56049
MPP5	DRG	Chi et al (2018) GSE2033	-0.724593
MRPS15	DRG	Chi et al (2018) GSE2033	-1.3915
MTCH2	DRG	Chi et al (2018) GSE2033	-1.44737
MXRA7	DRG	Chi et al (2018) GSE2033	-1.47319
NDUFA10	DRG	Chi et al (2018) GSE2033	-1.23677
NDUFC1	DRG	Chi et al (2018) GSE2033	-1.55326
NDUFS1	DRG	Chi et al (2018) GSE2033	-1.4653
NLK	DRG	Chi et al (2018) GSE2033	-1.58539
NTRK3	DRG	Chi et al (2018) GSE2033	-0.89201
PAFAH1B2	DRG	Chi et al (2018) GSE2033	-0.9335
PGK1	DRG	Chi et al (2018) GSE2033	-1.86821
PIGN	DRG	Chi et al (2018) GSE2033	-0.972346
POP4	DRG	Chi et al (2018) GSE2033	-1.11801
PPFIA2	DRG	Chi et al (2018) GSE2033	-1.84299
PPP2CA	DRG	Chi et al (2018) GSE2033	-2.10043
PSMA5	DRG	Chi et al (2018) GSE2033	-1.36513
RAD23B	DRG	Chi et al (2018) GSE2033	-1.14421
RAP1GDS1	DRG	Chi et al (2018) GSE2033	-1.24319
RAP2A	DRG	Chi et al (2018) GSE2033	-1.32679
RBM8A	DRG	Chi et al (2018) GSE2033	-0.723836
RHEB	DRG	Chi et al (2018) GSE2033	-0.952334
RNF7	DRG	Chi et al (2018) GSE2033	-1.13618
SEMA5A	DRG	Chi et al (2018) GSE2033	-1.03956
SF3A1	DRG	Chi et al (2018) GSE2033	-1.17737
SRPK2	DRG	Chi et al (2018) GSE2033	-2.1389
SRPRB	DRG	Chi et al (2018) GSE2033	-1.20395
SRRD	DRG	Chi et al (2018) GSE2033	-1.05386
STK19	DRG	Chi et al (2018) GSE2033	-0.58367
SUB1	DRG	Chi et al (2018) GSE2033	-1.44334
TFG	DRG	Chi et al (2018) GSE2033	-0.865848
TGFBRAP1	DRG	Chi et al (2018) GSE2033	-0.686513
TIMM10B	DRG	Chi et al (2018) GSE2033	-0.861001
TIMM8B	DRG	Chi et al (2018) GSE2033	-1.44334
TRIP12	DRG	Chi et al (2018) GSE2033	-0.980625
TSPAN3	DRG	Chi et al (2018) GSE2033	-1.54306
UBE2V2	DRG	Chi et al (2018) GSE2033	-1.01117
UQCR10	DRG	Chi et al (2018) GSE2033	-1.44364
USP9X	DRG	Chi et al (2018) GSE2033	-1.4094
VAPA	DRG	Chi et al (2018) GSE2033	-1.1284
VAPB	DRG	Chi et al (2018) GSE2033	-1.13398
VTI1B	DRG	Chi et al (2018) GSE2033	-0.872754
WDR13	DRG	Chi et al (2018) GSE2033	-0.642348
WDR61	DRG	Chi et al (2018) GSE2033	-1.29859
WWOX	DRG	Chi et al (2018) GSE2033	-0.737389
YY1	DRG	Chi et al (2018) GSE2033	-1.31835
A2M	URG	Martirosyan et al (2024)	1.04706
AAK1	URG	Martirosyan et al (2024)	0.733503
AATK	URG	Martirosyan et al (2024)	0.778368
ABCA1	URG	Martirosyan et al (2024)	1.06507
ABCA10	URG	Martirosyan et al (2024)	0.614961
ABCA2	URG	Martirosyan et al (2024)	1.13047
ABCA6	URG	Martirosyan et al (2024)	0.421964
ABCA8	URG	Martirosyan et al (2024)	1.0589
ABCA9	URG	Martirosyan et al (2024)	0.951218
ABCB1	URG	Martirosyan et al (2024)	1.88548
ABCC1	URG	Martirosyan et al (2024)	0.572981
ABCC4	URG	Martirosyan et al (2024)	1.45927
ABCG2	URG	Martirosyan et al (2024)	1.09179
ABHD15-AS1	URG	Martirosyan et al (2024)	0.461564
ABHD17B	URG	Martirosyan et al (2024)	0.50248
ABHD2	URG	Martirosyan et al (2024)	0.76298
ABHD3	URG	Martirosyan et al (2024)	0.553459
ABI1	URG	Martirosyan et al (2024)	0.460904
ABI3BP	URG	Martirosyan et al (2024)	0.439783
ABLIM1	URG	Martirosyan et al (2024)	1.43716
ABR	URG	Martirosyan et al (2024)	1.31162
ABTB2	URG	Martirosyan et al (2024)	0.577885
AC002429.2	URG	Martirosyan et al (2024)	1.02055
AC004158.1	URG	Martirosyan et al (2024)	0.417043
AC004690.2	URG	Martirosyan et al (2024)	0.537512
AC004852.2	URG	Martirosyan et al (2024)	1.39226
AC005162.3	URG	Martirosyan et al (2024)	0.588527
AC006059.1	URG	Martirosyan et al (2024)	0.469221
AC006148.1	URG	Martirosyan et al (2024)	0.489788
AC006369.1	URG	Martirosyan et al (2024)	0.841536
AC006978.2	URG	Martirosyan et al (2024)	0.621834
AC007563.2	URG	Martirosyan et al (2024)	1.19404
AC008691.1	URG	Martirosyan et al (2024)	0.955514
AC009063.2	URG	Martirosyan et al (2024)	1.08794
AC009975.1	URG	Martirosyan et al (2024)	0.576441
AC010127.1	URG	Martirosyan et al (2024)	0.563457
AC012409.2	URG	Martirosyan et al (2024)	0.421273
AC012593.1	URG	Martirosyan et al (2024)	0.551757
AC016597.1	URG	Martirosyan et al (2024)	0.639996
AC016831.7	URG	Martirosyan et al (2024)	0.546988
AC019197.1	URG	Martirosyan et al (2024)	0.693278
AC022075.1	URG	Martirosyan et al (2024)	0.571877
AC024901.1	URG	Martirosyan et al (2024)	0.403501
AC025569.1	URG	Martirosyan et al (2024)	0.504384
AC026316.5	URG	Martirosyan et al (2024)	1.56633
AC027117.2	URG	Martirosyan et al (2024)	0.906241
AC036214.1	URG	Martirosyan et al (2024)	0.511426
AC044781.1	URG	Martirosyan et al (2024)	0.43322
AC073050.1	URG	Martirosyan et al (2024)	0.806379
AC073941.1	URG	Martirosyan et al (2024)	1.25516
AC074327.1	URG	Martirosyan et al (2024)	1.83083
AC079015.1	URG	Martirosyan et al (2024)	0.647762
AC090502.1	URG	Martirosyan et al (2024)	0.912361
AC090568.2	URG	Martirosyan et al (2024)	0.647853
AC090579.1	URG	Martirosyan et al (2024)	0.481875
AC091078.1	URG	Martirosyan et al (2024)	0.561795
AC091826.2	URG	Martirosyan et al (2024)	0.492274
AC092691.1	URG	Martirosyan et al (2024)	1.35621
AC092957.1	URG	Martirosyan et al (2024)	1.17113
AC093152.1	URG	Martirosyan et al (2024)	0.52914
AC096564.1	URG	Martirosyan et al (2024)	0.667225
AC099792.1	URG	Martirosyan et al (2024)	0.843304
AC100801.1	URG	Martirosyan et al (2024)	0.646885
AC104574.2	URG	Martirosyan et al (2024)	0.475155
AC105402.3	URG	Martirosyan et al (2024)	0.60646
AC106869.1	URG	Martirosyan et al (2024)	0.448271
AC108866.1	URG	Martirosyan et al (2024)	0.567344
AC110023.1	URG	Martirosyan et al (2024)	0.542085
AC110285.1	URG	Martirosyan et al (2024)	0.570681
AC116366.3	URG	Martirosyan et al (2024)	0.510756
AC120193.1	URG	Martirosyan et al (2024)	0.533958
AC124254.1	URG	Martirosyan et al (2024)	0.577761
AC124312.1	URG	Martirosyan et al (2024)	0.488016
AC124854.1	URG	Martirosyan et al (2024)	0.636765
AC239809.3	URG	Martirosyan et al (2024)	0.455198
AC244021.1	URG	Martirosyan et al (2024)	1.08703
AC245297.3	URG	Martirosyan et al (2024)	0.550474
ACACB	URG	Martirosyan et al (2024)	1.25934
ACADVL	URG	Martirosyan et al (2024)	0.468014
ACAP1	URG	Martirosyan et al (2024)	0.76704
ACAP2	URG	Martirosyan et al (2024)	0.474665
ACER2	URG	Martirosyan et al (2024)	0.506653
ACER3	URG	Martirosyan et al (2024)	0.423904
ACHE	URG	Martirosyan et al (2024)	0.7761
ACLY	URG	Martirosyan et al (2024)	0.517617
ACOT11	URG	Martirosyan et al (2024)	1.12981
ACOT7	URG	Martirosyan et al (2024)	1.09048
ACSBG1	URG	Martirosyan et al (2024)	1.26188
ACSL1	URG	Martirosyan et al (2024)	1.04315
ACSL4	URG	Martirosyan et al (2024)	0.451872
ACSL5	URG	Martirosyan et al (2024)	0.41645
ACSS1	URG	Martirosyan et al (2024)	0.604367
ACSS3	URG	Martirosyan et al (2024)	0.887789
ACTA2	URG	Martirosyan et al (2024)	0.423397
ACTB	URG	Martirosyan et al (2024)	0.602103
ACTG1	URG	Martirosyan et al (2024)	1.38314
ACTN1	URG	Martirosyan et al (2024)	0.576023
ACTN4	URG	Martirosyan et al (2024)	0.463268
ACTR10	URG	Martirosyan et al (2024)	0.595589
ACTR2	URG	Martirosyan et al (2024)	0.521646
ACTR3	URG	Martirosyan et al (2024)	0.580816
ACVR1	URG	Martirosyan et al (2024)	0.437129
ADAM10	URG	Martirosyan et al (2024)	0.458142
ADAM22	URG	Martirosyan et al (2024)	0.484475
ADAM23	URG	Martirosyan et al (2024)	0.694878
ADAM28	URG	Martirosyan et al (2024)	1.74941
ADAMTS1	URG	Martirosyan et al (2024)	0.883762
ADAMTS17	URG	Martirosyan et al (2024)	1.33865
ADAMTS18	URG	Martirosyan et al (2024)	0.436286
ADAMTS6	URG	Martirosyan et al (2024)	0.512324
ADAMTS9	URG	Martirosyan et al (2024)	1.69429
ADAMTS9-AS2	URG	Martirosyan et al (2024)	0.937856
ADAP2	URG	Martirosyan et al (2024)	0.632151
ADARB1	URG	Martirosyan et al (2024)	0.641257
ADARB2	URG	Martirosyan et al (2024)	1.06136
ADCY1	URG	Martirosyan et al (2024)	0.561746
ADCY2	URG	Martirosyan et al (2024)	2.05847
ADCY5	URG	Martirosyan et al (2024)	0.486424
ADCY7	URG	Martirosyan et al (2024)	0.701033
ADCY8	URG	Martirosyan et al (2024)	1.32723
ADCYAP1R1	URG	Martirosyan et al (2024)	0.470998
ADGRA3	URG	Martirosyan et al (2024)	0.918263
ADGRB3	URG	Martirosyan et al (2024)	0.668115
ADGRD1	URG	Martirosyan et al (2024)	0.427284
ADGRE5	URG	Martirosyan et al (2024)	0.680599
ADGRF5	URG	Martirosyan et al (2024)	0.930753
ADGRG1	URG	Martirosyan et al (2024)	0.419678
ADGRL2	URG	Martirosyan et al (2024)	0.757702
ADGRL3	URG	Martirosyan et al (2024)	0.958513
ADGRL4	URG	Martirosyan et al (2024)	0.894275
ADGRV1	URG	Martirosyan et al (2024)	0.487458
ADIPOR2	URG	Martirosyan et al (2024)	0.800976
ADIRF	URG	Martirosyan et al (2024)	0.726348
ADK	URG	Martirosyan et al (2024)	0.456051
ADRA1A	URG	Martirosyan et al (2024)	0.499447
ADSS	URG	Martirosyan et al (2024)	0.451666
AEBP1	URG	Martirosyan et al (2024)	0.534005
AES	URG	Martirosyan et al (2024)	0.549999
AF165147.1	URG	Martirosyan et al (2024)	0.449741
AF279873.3	URG	Martirosyan et al (2024)	0.555567
AFAP1	URG	Martirosyan et al (2024)	0.746476
AFAP1L2	URG	Martirosyan et al (2024)	0.844915
AFF1	URG	Martirosyan et al (2024)	0.592525
AFF3	URG	Martirosyan et al (2024)	0.784639
AGAP1	URG	Martirosyan et al (2024)	1.02169
AGBL4	URG	Martirosyan et al (2024)	0.849594
AGFG1	URG	Martirosyan et al (2024)	0.418757
AGPAT4	URG	Martirosyan et al (2024)	1.00465
AGT	URG	Martirosyan et al (2024)	0.579221
AGTPBP1	URG	Martirosyan et al (2024)	0.790335
AHCYL1	URG	Martirosyan et al (2024)	1.49245
AHCYL2	URG	Martirosyan et al (2024)	0.794566
AHDC1	URG	Martirosyan et al (2024)	0.42585
AHNAK	URG	Martirosyan et al (2024)	0.800337
AK5	URG	Martirosyan et al (2024)	1.17789
AKAP12	URG	Martirosyan et al (2024)	0.83894
AKAP13	URG	Martirosyan et al (2024)	1.33447
AKAP6	URG	Martirosyan et al (2024)	0.808513
AKNA	URG	Martirosyan et al (2024)	1.00503
AKT3	URG	Martirosyan et al (2024)	0.424819
AL022068.1	URG	Martirosyan et al (2024)	0.542823
AL034397.3	URG	Martirosyan et al (2024)	0.507067
AL110292.1	URG	Martirosyan et al (2024)	0.536518
AL133346.1	URG	Martirosyan et al (2024)	0.835577
AL137145.2	URG	Martirosyan et al (2024)	0.400528
AL138881.1	URG	Martirosyan et al (2024)	0.462786
AL139383.1	URG	Martirosyan et al (2024)	0.44716
AL158071.4	URG	Martirosyan et al (2024)	0.40401
AL160272.2	URG	Martirosyan et al (2024)	0.72213
AL353784.1	URG	Martirosyan et al (2024)	0.578064
AL354809.1	URG	Martirosyan et al (2024)	0.792956
AL355974.2	URG	Martirosyan et al (2024)	0.524506
AL359091.1	URG	Martirosyan et al (2024)	1.00307
AL365273.2	URG	Martirosyan et al (2024)	0.448555
AL392023.2	URG	Martirosyan et al (2024)	0.632863
AL445250.1	URG	Martirosyan et al (2024)	1.03416
AL445426.1	URG	Martirosyan et al (2024)	0.663012
AL445623.2	URG	Martirosyan et al (2024)	0.405255
AL589740.1	URG	Martirosyan et al (2024)	0.681668
ALCAM	URG	Martirosyan et al (2024)	0.558038
ALDH1A1	URG	Martirosyan et al (2024)	2.18979
ALDH1L1	URG	Martirosyan et al (2024)	0.852064
ALDH2	URG	Martirosyan et al (2024)	0.433547
ALDH7A1	URG	Martirosyan et al (2024)	0.477616
ALK	URG	Martirosyan et al (2024)	1.36907
ALOX5	URG	Martirosyan et al (2024)	0.963493
ALPK1	URG	Martirosyan et al (2024)	0.871056
AMBRA1	URG	Martirosyan et al (2024)	0.445486
AMD1	URG	Martirosyan et al (2024)	0.588911
AMER2	URG	Martirosyan et al (2024)	1.11008
AMOTL1	URG	Martirosyan et al (2024)	0.405339
AMPH	URG	Martirosyan et al (2024)	0.871638
AMZ1	URG	Martirosyan et al (2024)	0.864159
ANAPC5	URG	Martirosyan et al (2024)	0.413284
ANGPT2	URG	Martirosyan et al (2024)	0.811201
ANGPTL4	URG	Martirosyan et al (2024)	0.951498
ANK1	URG	Martirosyan et al (2024)	0.796712
ANK2	URG	Martirosyan et al (2024)	0.546794
ANK3	URG	Martirosyan et al (2024)	1.43156
ANKDD1A	URG	Martirosyan et al (2024)	0.848569
ANKFN1	URG	Martirosyan et al (2024)	1.2202
ANKIB1	URG	Martirosyan et al (2024)	0.5952
ANKRD11	URG	Martirosyan et al (2024)	0.811482
ANKRD12	URG	Martirosyan et al (2024)	0.587054
ANKRD18A	URG	Martirosyan et al (2024)	0.438565
ANKRD28	URG	Martirosyan et al (2024)	0.491425
ANKRD30BL	URG	Martirosyan et al (2024)	0.56787
ANKRD37	URG	Martirosyan et al (2024)	0.45942
ANKRD44	URG	Martirosyan et al (2024)	1.35017
ANKS1A	URG	Martirosyan et al (2024)	0.788005
ANKS1B	URG	Martirosyan et al (2024)	0.76545
ANLN	URG	Martirosyan et al (2024)	1.35064
ANO2	URG	Martirosyan et al (2024)	1.58428
ANO4	URG	Martirosyan et al (2024)	1.22689
ANO6	URG	Martirosyan et al (2024)	0.51825
ANOS1	URG	Martirosyan et al (2024)	0.655929
ANTXR1	URG	Martirosyan et al (2024)	0.769679
ANTXR2	URG	Martirosyan et al (2024)	0.726922
ANXA2	URG	Martirosyan et al (2024)	0.468676
ANXA3	URG	Martirosyan et al (2024)	0.486343
ANXA6	URG	Martirosyan et al (2024)	1.1711
AOAH	URG	Martirosyan et al (2024)	1.61326
AP002370.2	URG	Martirosyan et al (2024)	0.423745
AP002991.1	URG	Martirosyan et al (2024)	0.419628
AP003086.2	URG	Martirosyan et al (2024)	0.414457
AP003481.1	URG	Martirosyan et al (2024)	0.532289
AP005433.1	URG	Martirosyan et al (2024)	0.405207
AP1B1	URG	Martirosyan et al (2024)	0.62932
AP2A1	URG	Martirosyan et al (2024)	0.417749
AP2A2	URG	Martirosyan et al (2024)	0.509306
AP2M1	URG	Martirosyan et al (2024)	0.722992
AP3S1	URG	Martirosyan et al (2024)	0.416582
APAF1	URG	Martirosyan et al (2024)	0.449247
APBA2	URG	Martirosyan et al (2024)	0.419657
APBB1IP	URG	Martirosyan et al (2024)	2.18538
APBB2	URG	Martirosyan et al (2024)	0.893333
APC	URG	Martirosyan et al (2024)	0.75955
APC2	URG	Martirosyan et al (2024)	0.504783
APCDD1	URG	Martirosyan et al (2024)	0.837624
APLP1	URG	Martirosyan et al (2024)	1.00426
APLP2	URG	Martirosyan et al (2024)	1.00932
APMAP	URG	Martirosyan et al (2024)	0.432147
APOD	URG	Martirosyan et al (2024)	1.01948
APOE	URG	Martirosyan et al (2024)	0.929817
APOL6	URG	Martirosyan et al (2024)	0.465854
APOLD1	URG	Martirosyan et al (2024)	1.03117
APP	URG	Martirosyan et al (2024)	0.725656
APPL2	URG	Martirosyan et al (2024)	0.485474
AQP1	URG	Martirosyan et al (2024)	1.20293
AQP4	URG	Martirosyan et al (2024)	1.50588
AQP4-AS1	URG	Martirosyan et al (2024)	1.09013
ARAP2	URG	Martirosyan et al (2024)	0.993687
ARF1	URG	Martirosyan et al (2024)	0.464309
ARFGEF1	URG	Martirosyan et al (2024)	0.452703
ARFGEF3	URG	Martirosyan et al (2024)	0.805028
ARHGAP10	URG	Martirosyan et al (2024)	0.665209
ARHGAP12	URG	Martirosyan et al (2024)	0.551934
ARHGAP15	URG	Martirosyan et al (2024)	1.95953
ARHGAP18	URG	Martirosyan et al (2024)	0.545434
ARHGAP20	URG	Martirosyan et al (2024)	0.435402
ARHGAP21	URG	Martirosyan et al (2024)	0.839136
ARHGAP22	URG	Martirosyan et al (2024)	1.13024
ARHGAP23	URG	Martirosyan et al (2024)	0.684828
ARHGAP24	URG	Martirosyan et al (2024)	2.63322
ARHGAP25	URG	Martirosyan et al (2024)	1.08784
ARHGAP26	URG	Martirosyan et al (2024)	1.36399
ARHGAP29	URG	Martirosyan et al (2024)	1.44671
ARHGAP30	URG	Martirosyan et al (2024)	0.544503
ARHGAP31	URG	Martirosyan et al (2024)	0.473751
ARHGAP42	URG	Martirosyan et al (2024)	0.680922
ARHGAP44	URG	Martirosyan et al (2024)	0.419106
ARHGAP45	URG	Martirosyan et al (2024)	0.446493
ARHGAP6	URG	Martirosyan et al (2024)	0.99998
ARHGDIB	URG	Martirosyan et al (2024)	0.565682
ARHGDIG	URG	Martirosyan et al (2024)	0.438731
ARHGEF1	URG	Martirosyan et al (2024)	0.445648
ARHGEF10L	URG	Martirosyan et al (2024)	0.753293
ARHGEF12	URG	Martirosyan et al (2024)	0.605589
ARHGEF2	URG	Martirosyan et al (2024)	0.45901
ARHGEF26	URG	Martirosyan et al (2024)	0.914496
ARHGEF3	URG	Martirosyan et al (2024)	0.790638
ARHGEF37	URG	Martirosyan et al (2024)	0.421349
ARHGEF4	URG	Martirosyan et al (2024)	1.20602
ARID1B	URG	Martirosyan et al (2024)	0.628541
ARID2	URG	Martirosyan et al (2024)	0.409817
ARID4B	URG	Martirosyan et al (2024)	0.43565
ARID5B	URG	Martirosyan et al (2024)	0.653383
ARIH1	URG	Martirosyan et al (2024)	0.42479
ARL15	URG	Martirosyan et al (2024)	1.12451
ARL4C	URG	Martirosyan et al (2024)	0.747217
ARL5A	URG	Martirosyan et al (2024)	0.47854
ARL6IP5	URG	Martirosyan et al (2024)	0.632259
ARMC2	URG	Martirosyan et al (2024)	0.414746
ARMH1	URG	Martirosyan et al (2024)	0.482192
ARNT2	URG	Martirosyan et al (2024)	0.638444
ARPC2	URG	Martirosyan et al (2024)	0.548599
ARPP21	URG	Martirosyan et al (2024)	1.29488
ARRB2	URG	Martirosyan et al (2024)	0.576947
ASAH1	URG	Martirosyan et al (2024)	0.571233
ASAP1	URG	Martirosyan et al (2024)	0.582843
ASAP3	URG	Martirosyan et al (2024)	0.525065
ASCC3	URG	Martirosyan et al (2024)	0.556277
ASCL1	URG	Martirosyan et al (2024)	0.51177
ASIC2	URG	Martirosyan et al (2024)	0.979373
ASPA	URG	Martirosyan et al (2024)	0.616738
ASPH	URG	Martirosyan et al (2024)	0.7595
ASTN1	URG	Martirosyan et al (2024)	0.727156
ASTN2	URG	Martirosyan et al (2024)	0.914754
ASXL2	URG	Martirosyan et al (2024)	0.40961
ATCAY	URG	Martirosyan et al (2024)	0.654851
ATF6	URG	Martirosyan et al (2024)	0.648361
ATF7IP	URG	Martirosyan et al (2024)	0.805358
ATF7IP2	URG	Martirosyan et al (2024)	0.492352
ATG16L2	URG	Martirosyan et al (2024)	0.413917
ATG4C	URG	Martirosyan et al (2024)	0.757137
ATG7	URG	Martirosyan et al (2024)	0.707445
ATL1	URG	Martirosyan et al (2024)	0.598731
ATM	URG	Martirosyan et al (2024)	0.803983
ATP10A	URG	Martirosyan et al (2024)	1.76109
ATP10B	URG	Martirosyan et al (2024)	0.833323
ATP11A	URG	Martirosyan et al (2024)	0.408508
ATP11B	URG	Martirosyan et al (2024)	0.609223
ATP13A2	URG	Martirosyan et al (2024)	0.51906
ATP13A4	URG	Martirosyan et al (2024)	0.848315
ATP1A1	URG	Martirosyan et al (2024)	1.15696
ATP1A2	URG	Martirosyan et al (2024)	1.56583
ATP1B1	URG	Martirosyan et al (2024)	1.96574
ATP1B2	URG	Martirosyan et al (2024)	0.761257
ATP1B3	URG	Martirosyan et al (2024)	0.62984
ATP2A2	URG	Martirosyan et al (2024)	0.571123
ATP2A3	URG	Martirosyan et al (2024)	0.454595
ATP2B2	URG	Martirosyan et al (2024)	0.765034
ATP2B3	URG	Martirosyan et al (2024)	0.425591
ATP2B4	URG	Martirosyan et al (2024)	0.69552
ATP2C1	URG	Martirosyan et al (2024)	0.808808
ATP2C2	URG	Martirosyan et al (2024)	0.613074
ATP5F1A	URG	Martirosyan et al (2024)	1.12822
ATP5F1B	URG	Martirosyan et al (2024)	1.19869
ATP5IF1	URG	Martirosyan et al (2024)	0.52975
ATP5MC3	URG	Martirosyan et al (2024)	0.507994
ATP5PB	URG	Martirosyan et al (2024)	0.525006
ATP6AP1	URG	Martirosyan et al (2024)	0.578982
ATP6AP2	URG	Martirosyan et al (2024)	0.716407
ATP6V0A1	URG	Martirosyan et al (2024)	0.510485
ATP6V0B	URG	Martirosyan et al (2024)	0.899922
ATP6V0D1	URG	Martirosyan et al (2024)	0.729084
ATP6V0D2	URG	Martirosyan et al (2024)	0.419526
ATP6V0E2	URG	Martirosyan et al (2024)	0.843588
ATP6V1A	URG	Martirosyan et al (2024)	1.01016
ATP6V1B2	URG	Martirosyan et al (2024)	1.59388
ATP6V1C1	URG	Martirosyan et al (2024)	0.403034
ATP6V1D	URG	Martirosyan et al (2024)	0.523446
ATP6V1E1	URG	Martirosyan et al (2024)	0.870488
ATP6V1F	URG	Martirosyan et al (2024)	0.485588
ATP6V1G1	URG	Martirosyan et al (2024)	0.695637
ATP6V1H	URG	Martirosyan et al (2024)	0.455918
ATP8A1	URG	Martirosyan et al (2024)	1.44872
ATP8A2	URG	Martirosyan et al (2024)	1.09656
ATP8B4	URG	Martirosyan et al (2024)	1.66763
ATRNL1	URG	Martirosyan et al (2024)	2.23408
ATRX	URG	Martirosyan et al (2024)	0.505403
ATXN1	URG	Martirosyan et al (2024)	0.921041
AXL	URG	Martirosyan et al (2024)	0.557941
B2M	URG	Martirosyan et al (2024)	1.59499
B3GAT1	URG	Martirosyan et al (2024)	0.522287
B3GNT5	URG	Martirosyan et al (2024)	0.685043
B4GALT1	URG	Martirosyan et al (2024)	0.628008
B4GALT6	URG	Martirosyan et al (2024)	0.400973
B4GAT1	URG	Martirosyan et al (2024)	0.843338
BAALC	URG	Martirosyan et al (2024)	0.829782
BACE1	URG	Martirosyan et al (2024)	0.437402
BACE2	URG	Martirosyan et al (2024)	0.430651
BACH1	URG	Martirosyan et al (2024)	1.10489
BACH2	URG	Martirosyan et al (2024)	0.522773
BAG3	URG	Martirosyan et al (2024)	0.473001
BASP1	URG	Martirosyan et al (2024)	1.07921
BASP1-AS1	URG	Martirosyan et al (2024)	0.562075
BAZ1A	URG	Martirosyan et al (2024)	0.526072
BBOX1	URG	Martirosyan et al (2024)	0.662807
BBS9	URG	Martirosyan et al (2024)	0.456371
BBX	URG	Martirosyan et al (2024)	0.423159
BCAN	URG	Martirosyan et al (2024)	1.223
BCAP31	URG	Martirosyan et al (2024)	0.451594
BCAR3	URG	Martirosyan et al (2024)	0.869284
BCAS1	URG	Martirosyan et al (2024)	1.06065
BCAT1	URG	Martirosyan et al (2024)	0.611227
BCHE	URG	Martirosyan et al (2024)	0.442182
BCKDHB	URG	Martirosyan et al (2024)	0.554943
BCL11B	URG	Martirosyan et al (2024)	1.41105
BCL2	URG	Martirosyan et al (2024)	1.03135
BCL6	URG	Martirosyan et al (2024)	0.991535
BCR	URG	Martirosyan et al (2024)	0.595473
BEST3	URG	Martirosyan et al (2024)	0.660597
BEX1	URG	Martirosyan et al (2024)	1.14716
BEX2	URG	Martirosyan et al (2024)	0.533015
BEX3	URG	Martirosyan et al (2024)	0.852179
BEX4	URG	Martirosyan et al (2024)	0.594725
BEX5	URG	Martirosyan et al (2024)	0.406485
BGN	URG	Martirosyan et al (2024)	0.625212
BHLHE41	URG	Martirosyan et al (2024)	0.810709
BICC1	URG	Martirosyan et al (2024)	0.794011
BIN1	URG	Martirosyan et al (2024)	0.592961
BIN2	URG	Martirosyan et al (2024)	0.590997
BIRC6	URG	Martirosyan et al (2024)	0.556552
BLNK	URG	Martirosyan et al (2024)	1.25823
BMP2K	URG	Martirosyan et al (2024)	1.51242
BMP6	URG	Martirosyan et al (2024)	0.77622
BMP7	URG	Martirosyan et al (2024)	0.497714
BMPER	URG	Martirosyan et al (2024)	0.455936
BMPR1B	URG	Martirosyan et al (2024)	1.19391
BMPR2	URG	Martirosyan et al (2024)	0.653492
BNC2	URG	Martirosyan et al (2024)	1.21224
BNIP3	URG	Martirosyan et al (2024)	0.679299
BOC	URG	Martirosyan et al (2024)	1.03955
BOK	URG	Martirosyan et al (2024)	0.533221
BPTF	URG	Martirosyan et al (2024)	0.427069
BRINP1	URG	Martirosyan et al (2024)	0.655666
BRINP3	URG	Martirosyan et al (2024)	1.80872
BRMS1L	URG	Martirosyan et al (2024)	0.459521
BSG	URG	Martirosyan et al (2024)	1.21955
BST2	URG	Martirosyan et al (2024)	0.624188
BTBD11	URG	Martirosyan et al (2024)	0.645864
BTBD3	URG	Martirosyan et al (2024)	0.473063
BTBD9	URG	Martirosyan et al (2024)	0.566024
BTG1	URG	Martirosyan et al (2024)	1.05584
BTN3A1	URG	Martirosyan et al (2024)	0.474364
BTN3A2	URG	Martirosyan et al (2024)	0.449777
BTNL9	URG	Martirosyan et al (2024)	0.746799
C10ORF90	URG	Martirosyan et al (2024)	1.39585
C11ORF96	URG	Martirosyan et al (2024)	0.676549
C12ORF76	URG	Martirosyan et al (2024)	0.523133
C15ORF53	URG	Martirosyan et al (2024)	0.790655
C1ORF21	URG	Martirosyan et al (2024)	0.758587
C1ORF61	URG	Martirosyan et al (2024)	1.09733
C1QA	URG	Martirosyan et al (2024)	0.658731
C1QB	URG	Martirosyan et al (2024)	1.11044
C1QC	URG	Martirosyan et al (2024)	0.735112
C1QL1	URG	Martirosyan et al (2024)	0.546616
C1QTNF3-AMACR	URG	Martirosyan et al (2024)	0.568746
C22ORF34	URG	Martirosyan et al (2024)	0.606308
C2CD2	URG	Martirosyan et al (2024)	0.559322
C2ORF72	URG	Martirosyan et al (2024)	0.611612
C3	URG	Martirosyan et al (2024)	1.26659
C3ORF70	URG	Martirosyan et al (2024)	0.52112
C6ORF62	URG	Martirosyan et al (2024)	0.42626
C9ORF3	URG	Martirosyan et al (2024)	0.788639
CA10	URG	Martirosyan et al (2024)	2.2049
CA2	URG	Martirosyan et al (2024)	0.885675
CAB39	URG	Martirosyan et al (2024)	0.70566
CAB39L	URG	Martirosyan et al (2024)	0.401333
CABLES1	URG	Martirosyan et al (2024)	1.4979
CACHD1	URG	Martirosyan et al (2024)	1.09913
CACNA1A	URG	Martirosyan et al (2024)	1.23121
CACNA1B	URG	Martirosyan et al (2024)	0.651703
CACNA1C	URG	Martirosyan et al (2024)	0.878502
CACNA1D	URG	Martirosyan et al (2024)	0.674249
CACNA1E	URG	Martirosyan et al (2024)	0.584714
CACNA2D1	URG	Martirosyan et al (2024)	0.646776
CACNA2D3	URG	Martirosyan et al (2024)	1.4896
CACNB2	URG	Martirosyan et al (2024)	1.5523
CACNG4	URG	Martirosyan et al (2024)	0.85398
CADM2	URG	Martirosyan et al (2024)	0.692262
CADM3	URG	Martirosyan et al (2024)	0.840958
CADPS	URG	Martirosyan et al (2024)	1.56659
CADPS2	URG	Martirosyan et al (2024)	1.03862
CALCRL	URG	Martirosyan et al (2024)	0.938811
CALD1	URG	Martirosyan et al (2024)	1.20111
CALM1	URG	Martirosyan et al (2024)	1.20955
CALM3	URG	Martirosyan et al (2024)	1.08501
CALN1	URG	Martirosyan et al (2024)	0.527368
CALY	URG	Martirosyan et al (2024)	1.58136
CAMK1D	URG	Martirosyan et al (2024)	0.9298
CAMK2B	URG	Martirosyan et al (2024)	0.743596
CAMK2G	URG	Martirosyan et al (2024)	1.39623
CAMK2N1	URG	Martirosyan et al (2024)	0.544621
CAMK4	URG	Martirosyan et al (2024)	1.69597
CAMKMT	URG	Martirosyan et al (2024)	0.401189
CAMTA1	URG	Martirosyan et al (2024)	0.507675
CAND1	URG	Martirosyan et al (2024)	0.493165
CANX	URG	Martirosyan et al (2024)	1.11272
CAP2	URG	Martirosyan et al (2024)	0.410722
CAPN2	URG	Martirosyan et al (2024)	0.584965
CAPZB	URG	Martirosyan et al (2024)	0.689604
CARD11	URG	Martirosyan et al (2024)	1.24366
CARD8	URG	Martirosyan et al (2024)	0.544096
CARMIL1	URG	Martirosyan et al (2024)	1.25657
CARMN	URG	Martirosyan et al (2024)	0.562659
CARNS1	URG	Martirosyan et al (2024)	0.805887
CASC15	URG	Martirosyan et al (2024)	0.422628
CASC2	URG	Martirosyan et al (2024)	0.553972
CASK	URG	Martirosyan et al (2024)	0.715816
CASP8	URG	Martirosyan et al (2024)	0.622539
CAST	URG	Martirosyan et al (2024)	0.400568
CATSPERB	URG	Martirosyan et al (2024)	0.503847
CAVIN1	URG	Martirosyan et al (2024)	0.478481
CAVIN2	URG	Martirosyan et al (2024)	0.77098
CBL	URG	Martirosyan et al (2024)	0.516468
CBLB	URG	Martirosyan et al (2024)	1.85137
CBR1	URG	Martirosyan et al (2024)	0.512956
CCDC129	URG	Martirosyan et al (2024)	0.876509
CCDC26	URG	Martirosyan et al (2024)	1.48458
CCDC50	URG	Martirosyan et al (2024)	0.864522
CCDC69	URG	Martirosyan et al (2024)	0.419432
CCDC85A	URG	Martirosyan et al (2024)	0.581079
CCDC85B	URG	Martirosyan et al (2024)	0.559351
CCDC88A	URG	Martirosyan et al (2024)	0.674279
CCDC88C	URG	Martirosyan et al (2024)	1.01888
CCDC91	URG	Martirosyan et al (2024)	0.572732
CCL4	URG	Martirosyan et al (2024)	0.613451
CCL5	URG	Martirosyan et al (2024)	1.39955
CCM2	URG	Martirosyan et al (2024)	0.525455
CCND2	URG	Martirosyan et al (2024)	0.64784
CCND3	URG	Martirosyan et al (2024)	1.52556
CCNI	URG	Martirosyan et al (2024)	0.433796
CCNY	URG	Martirosyan et al (2024)	0.45331
CCP110	URG	Martirosyan et al (2024)	0.846306
CCSER1	URG	Martirosyan et al (2024)	1.20615
CCSER2	URG	Martirosyan et al (2024)	0.714936
CCT5	URG	Martirosyan et al (2024)	0.594838
CCT6A	URG	Martirosyan et al (2024)	0.423613
CD109	URG	Martirosyan et al (2024)	0.443228
CD14	URG	Martirosyan et al (2024)	0.660014
CD163	URG	Martirosyan et al (2024)	0.46087
CD2	URG	Martirosyan et al (2024)	1.15572
CD22	URG	Martirosyan et al (2024)	0.803871
CD226	URG	Martirosyan et al (2024)	0.796053
CD247	URG	Martirosyan et al (2024)	1.79458
CD34	URG	Martirosyan et al (2024)	0.555605
CD38	URG	Martirosyan et al (2024)	0.440788
CD3E	URG	Martirosyan et al (2024)	0.613091
CD3G	URG	Martirosyan et al (2024)	0.492207
CD4	URG	Martirosyan et al (2024)	0.489341
CD44	URG	Martirosyan et al (2024)	1.02712
CD47	URG	Martirosyan et al (2024)	0.433539
CD48	URG	Martirosyan et al (2024)	0.498426
CD53	URG	Martirosyan et al (2024)	0.884916
CD58	URG	Martirosyan et al (2024)	0.502914
CD6	URG	Martirosyan et al (2024)	0.650046
CD69	URG	Martirosyan et al (2024)	0.566068
CD7	URG	Martirosyan et al (2024)	0.478527
CD74	URG	Martirosyan et al (2024)	1.47775
CD82	URG	Martirosyan et al (2024)	0.518435
CD83	URG	Martirosyan et al (2024)	0.532712
CD84	URG	Martirosyan et al (2024)	0.6366
CD86	URG	Martirosyan et al (2024)	1.08612
CD8A	URG	Martirosyan et al (2024)	0.723327
CD8B	URG	Martirosyan et al (2024)	0.45361
CD9	URG	Martirosyan et al (2024)	0.464359
CD96	URG	Martirosyan et al (2024)	1.52436
CD99	URG	Martirosyan et al (2024)	0.476472
CDC14A	URG	Martirosyan et al (2024)	0.717831
CDC14B	URG	Martirosyan et al (2024)	0.447956
CDC42	URG	Martirosyan et al (2024)	0.405382
CDC42BPA	URG	Martirosyan et al (2024)	0.692583
CDC42EP4	URG	Martirosyan et al (2024)	0.509388
CDC42SE2	URG	Martirosyan et al (2024)	1.34808
CDH10	URG	Martirosyan et al (2024)	0.973672
CDH11	URG	Martirosyan et al (2024)	0.503947
CDH12	URG	Martirosyan et al (2024)	0.618015
CDH13	URG	Martirosyan et al (2024)	1.04864
CDH18	URG	Martirosyan et al (2024)	0.857105
CDH19	URG	Martirosyan et al (2024)	0.801047
CDH20	URG	Martirosyan et al (2024)	1.00161
CDH23	URG	Martirosyan et al (2024)	0.80167
CDH5	URG	Martirosyan et al (2024)	0.470135
CDH6	URG	Martirosyan et al (2024)	0.437961
CDH8	URG	Martirosyan et al (2024)	0.779
CDHR3	URG	Martirosyan et al (2024)	1.2149
CDIP1	URG	Martirosyan et al (2024)	0.456616
CDK13	URG	Martirosyan et al (2024)	0.409445
CDK14	URG	Martirosyan et al (2024)	0.627087
CDK17	URG	Martirosyan et al (2024)	0.432478
CDK18	URG	Martirosyan et al (2024)	1.35616
CDK19	URG	Martirosyan et al (2024)	1.01086
CDK6	URG	Martirosyan et al (2024)	0.604249
CDK8	URG	Martirosyan et al (2024)	0.476758
CDKAL1	URG	Martirosyan et al (2024)	0.501702
CDKN1C	URG	Martirosyan et al (2024)	0.686476
CDYL	URG	Martirosyan et al (2024)	0.490739
CDYL2	URG	Martirosyan et al (2024)	0.516181
CEBPB	URG	Martirosyan et al (2024)	0.403722
CEBPD	URG	Martirosyan et al (2024)	0.700994
CECR2	URG	Martirosyan et al (2024)	0.49256
CELF1	URG	Martirosyan et al (2024)	0.420424
CELF2	URG	Martirosyan et al (2024)	1.32757
CELF4	URG	Martirosyan et al (2024)	1.43994
CEMIP	URG	Martirosyan et al (2024)	2.24522
CEMIP2	URG	Martirosyan et al (2024)	1.04692
CEND1	URG	Martirosyan et al (2024)	0.862129
CEP112	URG	Martirosyan et al (2024)	0.550147
CEP170	URG	Martirosyan et al (2024)	0.482037
CEP85L	URG	Martirosyan et al (2024)	0.680101
CERCAM	URG	Martirosyan et al (2024)	1.1443
CERS6	URG	Martirosyan et al (2024)	0.457294
CFAP54	URG	Martirosyan et al (2024)	0.533099
CFAP70	URG	Martirosyan et al (2024)	0.424382
CFH	URG	Martirosyan et al (2024)	1.24941
CFL1	URG	Martirosyan et al (2024)	0.554687
CFLAR	URG	Martirosyan et al (2024)	0.709837
CGNL1	URG	Martirosyan et al (2024)	0.83413
CHCHD2	URG	Martirosyan et al (2024)	0.672146
CHD1	URG	Martirosyan et al (2024)	0.505611
CHD3	URG	Martirosyan et al (2024)	0.422629
CHD5	URG	Martirosyan et al (2024)	0.504893
CHD7	URG	Martirosyan et al (2024)	0.419249
CHD9	URG	Martirosyan et al (2024)	0.433808
CHGA	URG	Martirosyan et al (2024)	0.579111
CHGB	URG	Martirosyan et al (2024)	1.21834
CHI3L1	URG	Martirosyan et al (2024)	1.19421
CHIC2	URG	Martirosyan et al (2024)	0.408473
CHL1	URG	Martirosyan et al (2024)	1.16396
CHN1	URG	Martirosyan et al (2024)	0.562254
CHPT1	URG	Martirosyan et al (2024)	0.908694
CHRNA4	URG	Martirosyan et al (2024)	0.492427
CHST11	URG	Martirosyan et al (2024)	1.52892
CHST12	URG	Martirosyan et al (2024)	0.427895
CHST15	URG	Martirosyan et al (2024)	0.563223
CHST9	URG	Martirosyan et al (2024)	1.27725
CHSY1	URG	Martirosyan et al (2024)	0.560205
CHSY3	URG	Martirosyan et al (2024)	0.623384
CIITA	URG	Martirosyan et al (2024)	0.992029
CISD1	URG	Martirosyan et al (2024)	0.573913
CIT	URG	Martirosyan et al (2024)	0.403302
CKB	URG	Martirosyan et al (2024)	1.31756
CLASP2	URG	Martirosyan et al (2024)	0.940118
CLCN3	URG	Martirosyan et al (2024)	0.534552
CLDN5	URG	Martirosyan et al (2024)	1.93985
CLDND1	URG	Martirosyan et al (2024)	1.23776
CLEC16A	URG	Martirosyan et al (2024)	0.830111
CLEC2B	URG	Martirosyan et al (2024)	0.410248
CLEC2D	URG	Martirosyan et al (2024)	1.13179
CLEC7A	URG	Martirosyan et al (2024)	0.601203
CLIC1	URG	Martirosyan et al (2024)	0.490272
CLIP1	URG	Martirosyan et al (2024)	0.582592
CLIP3	URG	Martirosyan et al (2024)	0.750286
CLIP4	URG	Martirosyan et al (2024)	0.491869
CLMN	URG	Martirosyan et al (2024)	1.55213
CLSTN1	URG	Martirosyan et al (2024)	0.730616
CLSTN2	URG	Martirosyan et al (2024)	1.30115
CLSTN3	URG	Martirosyan et al (2024)	0.874192
CLTA	URG	Martirosyan et al (2024)	0.451382
CLTB	URG	Martirosyan et al (2024)	0.444747
CLTC	URG	Martirosyan et al (2024)	1.29569
CLTCL1	URG	Martirosyan et al (2024)	0.448281
CLU	URG	Martirosyan et al (2024)	1.0089
CLVS2	URG	Martirosyan et al (2024)	0.400945
CMAS	URG	Martirosyan et al (2024)	0.75853
CMIP	URG	Martirosyan et al (2024)	0.952102
CMKLR1	URG	Martirosyan et al (2024)	0.696276
CMTM7	URG	Martirosyan et al (2024)	0.728496
CMTM8	URG	Martirosyan et al (2024)	0.746778
CMYA5	URG	Martirosyan et al (2024)	0.465126
CNDP1	URG	Martirosyan et al (2024)	1.42957
CNKSR2	URG	Martirosyan et al (2024)	0.595729
CNKSR3	URG	Martirosyan et al (2024)	0.430464
CNN3	URG	Martirosyan et al (2024)	0.488189
CNOT6L	URG	Martirosyan et al (2024)	1.41906
CNP	URG	Martirosyan et al (2024)	1.36325
CNTN1	URG	Martirosyan et al (2024)	1.25519
CNTN2	URG	Martirosyan et al (2024)	1.31248
CNTN3	URG	Martirosyan et al (2024)	1.17382
CNTN4	URG	Martirosyan et al (2024)	1.17011
CNTN5	URG	Martirosyan et al (2024)	0.63905
CNTNAP2	URG	Martirosyan et al (2024)	1.11514
CNTNAP3B	URG	Martirosyan et al (2024)	0.806795
CNTNAP4	URG	Martirosyan et al (2024)	1.61757
CNTNAP5	URG	Martirosyan et al (2024)	1.41528
CNTRL	URG	Martirosyan et al (2024)	0.437107
COBL	URG	Martirosyan et al (2024)	0.95214
COBLL1	URG	Martirosyan et al (2024)	1.69035
COG5	URG	Martirosyan et al (2024)	0.453782
COL11A1	URG	Martirosyan et al (2024)	1.43012
COL18A1	URG	Martirosyan et al (2024)	0.489897
COL1A2	URG	Martirosyan et al (2024)	0.6275
COL21A1	URG	Martirosyan et al (2024)	0.759646
COL27A1	URG	Martirosyan et al (2024)	0.823116
COL4A1	URG	Martirosyan et al (2024)	0.847323
COL4A2	URG	Martirosyan et al (2024)	0.882088
COL4A3	URG	Martirosyan et al (2024)	0.489266
COL4A4	URG	Martirosyan et al (2024)	0.413675
COL4A5	URG	Martirosyan et al (2024)	1.03753
COL5A3	URG	Martirosyan et al (2024)	0.750561
COL9A1	URG	Martirosyan et al (2024)	1.14053
COLEC12	URG	Martirosyan et al (2024)	1.00696
COLGALT2	URG	Martirosyan et al (2024)	0.855352
COMMD10	URG	Martirosyan et al (2024)	0.411435
COP1	URG	Martirosyan et al (2024)	0.508816
CORO1A	URG	Martirosyan et al (2024)	0.505816
CORO2B	URG	Martirosyan et al (2024)	0.52454
COTL1	URG	Martirosyan et al (2024)	0.506959
COX4I1	URG	Martirosyan et al (2024)	0.529215
COX7C	URG	Martirosyan et al (2024)	0.501327
CP	URG	Martirosyan et al (2024)	1.05839
CPAMD8	URG	Martirosyan et al (2024)	0.67548
CPB2-AS1	URG	Martirosyan et al (2024)	0.571979
CPE	URG	Martirosyan et al (2024)	0.980292
CPEB2	URG	Martirosyan et al (2024)	0.674956
CPED1	URG	Martirosyan et al (2024)	1.27612
CPLX2	URG	Martirosyan et al (2024)	0.729725
CPM	URG	Martirosyan et al (2024)	0.521311
CPNE2	URG	Martirosyan et al (2024)	0.451108
CPNE8	URG	Martirosyan et al (2024)	0.731921
CPOX	URG	Martirosyan et al (2024)	0.640074
CPQ	URG	Martirosyan et al (2024)	0.470202
CPVL	URG	Martirosyan et al (2024)	1.13789
CRACR2A	URG	Martirosyan et al (2024)	0.458708
CRB1	URG	Martirosyan et al (2024)	0.511646
CREB5	URG	Martirosyan et al (2024)	1.26815
CREM	URG	Martirosyan et al (2024)	0.419277
CRIM1	URG	Martirosyan et al (2024)	1.3405
CRIP2	URG	Martirosyan et al (2024)	0.465578
CRISPLD2	URG	Martirosyan et al (2024)	0.748697
CRTAC1	URG	Martirosyan et al (2024)	0.406718
CRYAB	URG	Martirosyan et al (2024)	1.00421
CRYBG1	URG	Martirosyan et al (2024)	0.831937
CSDE1	URG	Martirosyan et al (2024)	0.411562
CSF1R	URG	Martirosyan et al (2024)	1.46688
CSF2RA	URG	Martirosyan et al (2024)	0.925761
CSF3R	URG	Martirosyan et al (2024)	0.890233
CSGALNACT1	URG	Martirosyan et al (2024)	1.02319
CSMD1	URG	Martirosyan et al (2024)	2.55959
CSMD2	URG	Martirosyan et al (2024)	1.21803
CSMD3	URG	Martirosyan et al (2024)	1.81339
CSPG4	URG	Martirosyan et al (2024)	0.671134
CSPG5	URG	Martirosyan et al (2024)	0.560819
CSRNP3	URG	Martirosyan et al (2024)	0.620486
CSRP1	URG	Martirosyan et al (2024)	0.429352
CST3	URG	Martirosyan et al (2024)	0.42264
CST7	URG	Martirosyan et al (2024)	0.446462
CTBP2	URG	Martirosyan et al (2024)	0.414624
CTDSPL	URG	Martirosyan et al (2024)	0.822031
CTGF	URG	Martirosyan et al (2024)	0.530566
CTNNA2	URG	Martirosyan et al (2024)	0.939126
CTNNA3	URG	Martirosyan et al (2024)	2.46517
CTNNB1	URG	Martirosyan et al (2024)	0.480636
CTNND2	URG	Martirosyan et al (2024)	1.41915
CTSB	URG	Martirosyan et al (2024)	1.18697
CTSC	URG	Martirosyan et al (2024)	0.697201
CTSS	URG	Martirosyan et al (2024)	0.662848
CTSZ	URG	Martirosyan et al (2024)	0.485212
CTTNBP2NL	URG	Martirosyan et al (2024)	0.688272
CTXND1	URG	Martirosyan et al (2024)	0.456006
CUX1	URG	Martirosyan et al (2024)	0.417273
CUX2	URG	Martirosyan et al (2024)	0.591646
CX3CR1	URG	Martirosyan et al (2024)	0.957436
CXCR4	URG	Martirosyan et al (2024)	0.835163
CXORF36	URG	Martirosyan et al (2024)	0.42262
CYBA	URG	Martirosyan et al (2024)	0.682414
CYCS	URG	Martirosyan et al (2024)	0.426232
CYFIP1	URG	Martirosyan et al (2024)	1.3669
CYFIP2	URG	Martirosyan et al (2024)	0.674952
CYP1B1	URG	Martirosyan et al (2024)	0.473334
CYTH1	URG	Martirosyan et al (2024)	0.713205
CYTH3	URG	Martirosyan et al (2024)	0.403577
CYTH4	URG	Martirosyan et al (2024)	0.437762
CYTIP	URG	Martirosyan et al (2024)	1.14198
CYTOR	URG	Martirosyan et al (2024)	0.559405
CYYR1	URG	Martirosyan et al (2024)	0.514957
DAAM2	URG	Martirosyan et al (2024)	0.503323
DAB1	URG	Martirosyan et al (2024)	1.27068
DACH1	URG	Martirosyan et al (2024)	0.768255
DANT2	URG	Martirosyan et al (2024)	0.582307
DAPK1	URG	Martirosyan et al (2024)	0.744329
DAPK2	URG	Martirosyan et al (2024)	0.481973
DCAF6	URG	Martirosyan et al (2024)	0.482761
DCC	URG	Martirosyan et al (2024)	1.4333
DCHS2	URG	Martirosyan et al (2024)	0.526445
DCLK1	URG	Martirosyan et al (2024)	1.05392
DCLK2	URG	Martirosyan et al (2024)	1.52253
DCN	URG	Martirosyan et al (2024)	1.1548
DCTN2	URG	Martirosyan et al (2024)	0.421163
DDAH1	URG	Martirosyan et al (2024)	0.691965
DDIT4	URG	Martirosyan et al (2024)	0.414512
DDR2	URG	Martirosyan et al (2024)	0.514268
DDX24	URG	Martirosyan et al (2024)	1.11114
DDX5	URG	Martirosyan et al (2024)	0.491213
DDX6	URG	Martirosyan et al (2024)	0.470576
DDX60L	URG	Martirosyan et al (2024)	0.422342
DENND1A	URG	Martirosyan et al (2024)	0.447616
DENND1B	URG	Martirosyan et al (2024)	0.827282
DENND3	URG	Martirosyan et al (2024)	1.42363
DEPP1	URG	Martirosyan et al (2024)	0.498975
DGKB	URG	Martirosyan et al (2024)	0.91045
DGKD	URG	Martirosyan et al (2024)	0.51545
DGKG	URG	Martirosyan et al (2024)	1.23717
DGKH	URG	Martirosyan et al (2024)	0.551532
DGKI	URG	Martirosyan et al (2024)	0.731275
DGLUCY	URG	Martirosyan et al (2024)	0.428862
DHFR	URG	Martirosyan et al (2024)	0.442699
DIAPH1	URG	Martirosyan et al (2024)	0.96878
DIAPH2	URG	Martirosyan et al (2024)	1.39197
DICER1	URG	Martirosyan et al (2024)	0.644784
DIP2A	URG	Martirosyan et al (2024)	0.418007
DIP2B	URG	Martirosyan et al (2024)	0.84184
DIP2C	URG	Martirosyan et al (2024)	0.872071
DIRC3	URG	Martirosyan et al (2024)	0.559572
DISC1	URG	Martirosyan et al (2024)	1.46856
DKK3	URG	Martirosyan et al (2024)	1.25306
DLC1	URG	Martirosyan et al (2024)	1.02133
DLEU2	URG	Martirosyan et al (2024)	0.509923
DLEU7	URG	Martirosyan et al (2024)	0.780211
DLEU7-AS1	URG	Martirosyan et al (2024)	1.04857
DLG1	URG	Martirosyan et al (2024)	1.28238
DLG2	URG	Martirosyan et al (2024)	1.30035
DLGAP1	URG	Martirosyan et al (2024)	1.36251
DLGAP4	URG	Martirosyan et al (2024)	0.408448
DLK1	URG	Martirosyan et al (2024)	0.553707
DMD	URG	Martirosyan et al (2024)	0.972699
DNAH14	URG	Martirosyan et al (2024)	0.415108
DNAH5	URG	Martirosyan et al (2024)	0.48031
DNAH7	URG	Martirosyan et al (2024)	0.97781
DNAJA1	URG	Martirosyan et al (2024)	0.788367
DNAJB6	URG	Martirosyan et al (2024)	0.404979
DNAJC1	URG	Martirosyan et al (2024)	0.682515
DNAJC6	URG	Martirosyan et al (2024)	1.04333
DNER	URG	Martirosyan et al (2024)	1.33103
DNM1	URG	Martirosyan et al (2024)	1.32382
DNM3	URG	Martirosyan et al (2024)	1.20464
DOCK1	URG	Martirosyan et al (2024)	0.641994
DOCK10	URG	Martirosyan et al (2024)	1.11128
DOCK11	URG	Martirosyan et al (2024)	0.885745
DOCK2	URG	Martirosyan et al (2024)	1.64443
DOCK3	URG	Martirosyan et al (2024)	0.520347
DOCK4	URG	Martirosyan et al (2024)	1.57763
DOCK5	URG	Martirosyan et al (2024)	1.20071
DOCK6	URG	Martirosyan et al (2024)	0.50276
DOCK7	URG	Martirosyan et al (2024)	0.852136
DOCK8	URG	Martirosyan et al (2024)	2.23118
DOCK9	URG	Martirosyan et al (2024)	0.807687
DOK6	URG	Martirosyan et al (2024)	1.03362
DPP10	URG	Martirosyan et al (2024)	1.82015
DPP4	URG	Martirosyan et al (2024)	0.456059
DPP6	URG	Martirosyan et al (2024)	1.37851
DPY19L2	URG	Martirosyan et al (2024)	0.490261
DPYD	URG	Martirosyan et al (2024)	0.993915
DPYSL2	URG	Martirosyan et al (2024)	0.465097
DPYSL3	URG	Martirosyan et al (2024)	0.645413
DPYSL5	URG	Martirosyan et al (2024)	0.944276
DSCAM	URG	Martirosyan et al (2024)	2.76657
DSCAML1	URG	Martirosyan et al (2024)	1.14394
DSEL	URG	Martirosyan et al (2024)	0.490368
DSTN	URG	Martirosyan et al (2024)	1.10491
DTHD1	URG	Martirosyan et al (2024)	0.747428
DTNA	URG	Martirosyan et al (2024)	1.80174
DUBR	URG	Martirosyan et al (2024)	0.668489
DUSP1	URG	Martirosyan et al (2024)	0.779279
DUSP2	URG	Martirosyan et al (2024)	0.416685
DYNC1H1	URG	Martirosyan et al (2024)	1.25855
DYNC1I1	URG	Martirosyan et al (2024)	1.35504
DYNC1I2	URG	Martirosyan et al (2024)	0.429639
DYNLL1	URG	Martirosyan et al (2024)	0.623183
DYNLL2	URG	Martirosyan et al (2024)	0.518049
DYNLT3	URG	Martirosyan et al (2024)	0.578906
DYRK1A	URG	Martirosyan et al (2024)	0.683091
DYSF	URG	Martirosyan et al (2024)	0.500135
DZIP1	URG	Martirosyan et al (2024)	0.495669
E2F3	URG	Martirosyan et al (2024)	0.463557
EBF1	URG	Martirosyan et al (2024)	1.53049
ECE1	URG	Martirosyan et al (2024)	0.457478
ECHDC2	URG	Martirosyan et al (2024)	0.942466
EDIL3	URG	Martirosyan et al (2024)	1.87286
EDN1	URG	Martirosyan et al (2024)	0.515036
EDNRB	URG	Martirosyan et al (2024)	0.962457
EEF1A1	URG	Martirosyan et al (2024)	0.692785
EEF1A2	URG	Martirosyan et al (2024)	1.36877
EEF2	URG	Martirosyan et al (2024)	0.582217
EFEMP1	URG	Martirosyan et al (2024)	1.55429
EFHD1	URG	Martirosyan et al (2024)	0.710709
EFNA5	URG	Martirosyan et al (2024)	0.674048
EFNB2	URG	Martirosyan et al (2024)	0.425771
EGFL7	URG	Martirosyan et al (2024)	0.897989
EGFR	URG	Martirosyan et al (2024)	0.974632
EGLN3	URG	Martirosyan et al (2024)	0.680621
EID1	URG	Martirosyan et al (2024)	0.65179
EIF1	URG	Martirosyan et al (2024)	0.502362
EIF1B	URG	Martirosyan et al (2024)	0.457525
EIF4A2	URG	Martirosyan et al (2024)	0.554082
EIF4G2	URG	Martirosyan et al (2024)	0.454624
ELAVL2	URG	Martirosyan et al (2024)	1.16008
ELAVL3	URG	Martirosyan et al (2024)	0.580429
ELAVL4	URG	Martirosyan et al (2024)	0.716804
ELF1	URG	Martirosyan et al (2024)	0.675213
ELL2	URG	Martirosyan et al (2024)	0.645126
ELMO1	URG	Martirosyan et al (2024)	1.0267
ELMOD1	URG	Martirosyan et al (2024)	0.448078
ELOVL7	URG	Martirosyan et al (2024)	1.43434
EMB	URG	Martirosyan et al (2024)	1.40863
EMCN	URG	Martirosyan et al (2024)	0.797268
EML4	URG	Martirosyan et al (2024)	1.08029
EML6	URG	Martirosyan et al (2024)	0.497178
EMP1	URG	Martirosyan et al (2024)	0.541538
EMP2	URG	Martirosyan et al (2024)	0.675742
ENG	URG	Martirosyan et al (2024)	0.740686
ENO1	URG	Martirosyan et al (2024)	0.825665
ENO2	URG	Martirosyan et al (2024)	1.21899
ENOX1	URG	Martirosyan et al (2024)	0.910918
ENOX2	URG	Martirosyan et al (2024)	0.423129
ENPP2	URG	Martirosyan et al (2024)	1.61877
ENPP6	URG	Martirosyan et al (2024)	0.450218
ENSA	URG	Martirosyan et al (2024)	0.465418
ENTPD1	URG	Martirosyan et al (2024)	1.06929
EPAS1	URG	Martirosyan et al (2024)	1.69168
EPB41	URG	Martirosyan et al (2024)	0.860496
EPB41L2	URG	Martirosyan et al (2024)	1.41103
EPB41L3	URG	Martirosyan et al (2024)	0.656723
EPB41L4A	URG	Martirosyan et al (2024)	0.623641
EPC1	URG	Martirosyan et al (2024)	0.531849
EPDR1	URG	Martirosyan et al (2024)	0.625093
EPHA3	URG	Martirosyan et al (2024)	0.407531
EPHA4	URG	Martirosyan et al (2024)	0.505819
EPHA5	URG	Martirosyan et al (2024)	0.655064
EPHA6	URG	Martirosyan et al (2024)	0.86468
EPHX1	URG	Martirosyan et al (2024)	0.465876
EPN2	URG	Martirosyan et al (2024)	1.18858
EPRS	URG	Martirosyan et al (2024)	0.434776
EPS15	URG	Martirosyan et al (2024)	0.413185
EPS15L1	URG	Martirosyan et al (2024)	0.531545
EPS8	URG	Martirosyan et al (2024)	0.977338
EPSTI1	URG	Martirosyan et al (2024)	0.75021
ERAP2	URG	Martirosyan et al (2024)	0.429464
ERBB3	URG	Martirosyan et al (2024)	0.440733
ERBB4	URG	Martirosyan et al (2024)	0.688766
ERBIN	URG	Martirosyan et al (2024)	1.10068
ERC2	URG	Martirosyan et al (2024)	0.875648
ERG	URG	Martirosyan et al (2024)	1.07908
ERICH1	URG	Martirosyan et al (2024)	0.447469
ERMN	URG	Martirosyan et al (2024)	1.06013
ERN1	URG	Martirosyan et al (2024)	0.909761
ESAM	URG	Martirosyan et al (2024)	0.516687
ESRRG	URG	Martirosyan et al (2024)	0.572385
ESYT2	URG	Martirosyan et al (2024)	1.05481
ETNPPL	URG	Martirosyan et al (2024)	0.944675
ETS1	URG	Martirosyan et al (2024)	1.75486
ETS2	URG	Martirosyan et al (2024)	0.754337
ETV1	URG	Martirosyan et al (2024)	0.778101
ETV6	URG	Martirosyan et al (2024)	1.35922
EVA1C	URG	Martirosyan et al (2024)	0.534395
EVL	URG	Martirosyan et al (2024)	0.892465
EXOC6	URG	Martirosyan et al (2024)	0.428142
EXOC6B	URG	Martirosyan et al (2024)	0.689112
EYA1	URG	Martirosyan et al (2024)	1.0364
EYA2	URG	Martirosyan et al (2024)	1.16599
EZR	URG	Martirosyan et al (2024)	0.437605
F2R	URG	Martirosyan et al (2024)	0.447503
F3	URG	Martirosyan et al (2024)	0.473922
FA2H	URG	Martirosyan et al (2024)	1.10114
FADS2	URG	Martirosyan et al (2024)	0.437801
FAIM2	URG	Martirosyan et al (2024)	0.918608
FAM102A	URG	Martirosyan et al (2024)	0.450636
FAM102B	URG	Martirosyan et al (2024)	0.632616
FAM107A	URG	Martirosyan et al (2024)	0.52495
FAM107B	URG	Martirosyan et al (2024)	1.3429
FAM110B	URG	Martirosyan et al (2024)	0.794847
FAM124A	URG	Martirosyan et al (2024)	0.913129
FAM129A	URG	Martirosyan et al (2024)	1.03355
FAM135A	URG	Martirosyan et al (2024)	0.509629
FAM135B	URG	Martirosyan et al (2024)	0.446568
FAM13A	URG	Martirosyan et al (2024)	0.613818
FAM13B	URG	Martirosyan et al (2024)	0.411099
FAM13C	URG	Martirosyan et al (2024)	0.672761
FAM149A	URG	Martirosyan et al (2024)	1.35056
FAM155A	URG	Martirosyan et al (2024)	1.45717
FAM171A1	URG	Martirosyan et al (2024)	0.499884
FAM172A	URG	Martirosyan et al (2024)	0.498508
FAM177B	URG	Martirosyan et al (2024)	0.420392
FAM182B	URG	Martirosyan et al (2024)	0.53142
FAM189A2	URG	Martirosyan et al (2024)	1.43456
FAM198B-AS1	URG	Martirosyan et al (2024)	0.63442
FAM19A1	URG	Martirosyan et al (2024)	1.19471
FAM19A2	URG	Martirosyan et al (2024)	1.12702
FAM19A5	URG	Martirosyan et al (2024)	0.59831
FAM214A	URG	Martirosyan et al (2024)	0.409074
FAM222A	URG	Martirosyan et al (2024)	0.439709
FAM49A	URG	Martirosyan et al (2024)	0.60609
FAM49B	URG	Martirosyan et al (2024)	1.34593
FAM95C	URG	Martirosyan et al (2024)	0.400548
FAP	URG	Martirosyan et al (2024)	0.667052
FAR1	URG	Martirosyan et al (2024)	0.452462
FAR2	URG	Martirosyan et al (2024)	0.747123
FARP1	URG	Martirosyan et al (2024)	0.908547
FAT1	URG	Martirosyan et al (2024)	0.473684
FAT3	URG	Martirosyan et al (2024)	1.60325
FAXDC2	URG	Martirosyan et al (2024)	0.520883
FBLN1	URG	Martirosyan et al (2024)	0.690113
FBXL17	URG	Martirosyan et al (2024)	0.554932
FBXL7	URG	Martirosyan et al (2024)	0.595899
FBXO11	URG	Martirosyan et al (2024)	0.406169
FBXO2	URG	Martirosyan et al (2024)	0.905435
FBXO32	URG	Martirosyan et al (2024)	0.602345
FBXO34	URG	Martirosyan et al (2024)	0.488708
FBXW4	URG	Martirosyan et al (2024)	0.428758
FBXW7	URG	Martirosyan et al (2024)	0.750234
FCGBP	URG	Martirosyan et al (2024)	0.601371
FCGR2A	URG	Martirosyan et al (2024)	0.746975
FCGR3A	URG	Martirosyan et al (2024)	0.710461
FCHSD2	URG	Martirosyan et al (2024)	0.755493
FERMT1	URG	Martirosyan et al (2024)	1.09623
FEZ1	URG	Martirosyan et al (2024)	0.765422
FEZ2	URG	Martirosyan et al (2024)	0.421581
FGD2	URG	Martirosyan et al (2024)	0.816429
FGD3	URG	Martirosyan et al (2024)	0.638985
FGD4	URG	Martirosyan et al (2024)	1.23416
FGD5	URG	Martirosyan et al (2024)	0.419394
FGD6	URG	Martirosyan et al (2024)	0.40949
FGF12	URG	Martirosyan et al (2024)	1.58341
FGF13	URG	Martirosyan et al (2024)	0.507326
FGF14	URG	Martirosyan et al (2024)	2.53961
FGF2	URG	Martirosyan et al (2024)	0.649034
FGFR1	URG	Martirosyan et al (2024)	0.499663
FGFR2	URG	Martirosyan et al (2024)	1.12646
FGFR3	URG	Martirosyan et al (2024)	0.959583
FGGY	URG	Martirosyan et al (2024)	0.409302
FHL2	URG	Martirosyan et al (2024)	0.422228
FHOD3	URG	Martirosyan et al (2024)	0.438873
FIGN	URG	Martirosyan et al (2024)	0.429841
FKBP5	URG	Martirosyan et al (2024)	0.96251
FLI1	URG	Martirosyan et al (2024)	1.23304
FLNA	URG	Martirosyan et al (2024)	0.57533
FLRT2	URG	Martirosyan et al (2024)	1.02504
FLT1	URG	Martirosyan et al (2024)	2.36198
FLVCR2	URG	Martirosyan et al (2024)	0.497455
FMN1	URG	Martirosyan et al (2024)	1.25622
FMN2	URG	Martirosyan et al (2024)	1.78144
FMNL1	URG	Martirosyan et al (2024)	0.486593
FMNL2	URG	Martirosyan et al (2024)	0.820385
FMNL3	URG	Martirosyan et al (2024)	0.937661
FN1	URG	Martirosyan et al (2024)	1.17209
FNBP1	URG	Martirosyan et al (2024)	0.468952
FNDC3B	URG	Martirosyan et al (2024)	0.619556
FNIP2	URG	Martirosyan et al (2024)	0.426388
FOLH1	URG	Martirosyan et al (2024)	1.00393
FOSL2	URG	Martirosyan et al (2024)	0.604301
FOXC1	URG	Martirosyan et al (2024)	0.539402
FOXN2	URG	Martirosyan et al (2024)	0.533051
FOXN3	URG	Martirosyan et al (2024)	1.39012
FOXO1	URG	Martirosyan et al (2024)	0.668304
FOXP1	URG	Martirosyan et al (2024)	0.730748
FOXP2	URG	Martirosyan et al (2024)	1.1748
FP236383.1	URG	Martirosyan et al (2024)	0.444225
FP671120.1	URG	Martirosyan et al (2024)	0.554076
FRMD3	URG	Martirosyan et al (2024)	0.688673
FRMD4A	URG	Martirosyan et al (2024)	1.97969
FRMD4B	URG	Martirosyan et al (2024)	1.33007
FRMD5	URG	Martirosyan et al (2024)	1.70113
FRMD6	URG	Martirosyan et al (2024)	0.465948
FRMPD2	URG	Martirosyan et al (2024)	0.915438
FRMPD4	URG	Martirosyan et al (2024)	0.703715
FRY	URG	Martirosyan et al (2024)	0.537791
FRYL	URG	Martirosyan et al (2024)	1.4294
FSTL1	URG	Martirosyan et al (2024)	0.436281
FSTL5	URG	Martirosyan et al (2024)	0.529741
FTH1	URG	Martirosyan et al (2024)	0.719186
FTL	URG	Martirosyan et al (2024)	0.672618
FUT8	URG	Martirosyan et al (2024)	1.08115
FUT9	URG	Martirosyan et al (2024)	0.850265
FYB1	URG	Martirosyan et al (2024)	1.90223
FYN	URG	Martirosyan et al (2024)	1.253
G3BP2	URG	Martirosyan et al (2024)	0.840551
GAB1	URG	Martirosyan et al (2024)	1.16711
GAB2	URG	Martirosyan et al (2024)	0.624421
GAB3	URG	Martirosyan et al (2024)	0.625121
GABARAPL1	URG	Martirosyan et al (2024)	0.539591
GABARAPL2	URG	Martirosyan et al (2024)	0.470609
GABBR1	URG	Martirosyan et al (2024)	0.626708
GABBR2	URG	Martirosyan et al (2024)	0.890617
GABRA1	URG	Martirosyan et al (2024)	0.86342
GABRB1	URG	Martirosyan et al (2024)	1.10225
GABRB2	URG	Martirosyan et al (2024)	0.775052
GABRB3	URG	Martirosyan et al (2024)	0.609826
GABRG1	URG	Martirosyan et al (2024)	0.518904
GABRG2	URG	Martirosyan et al (2024)	0.85776
GAD1	URG	Martirosyan et al (2024)	0.518977
GAD2	URG	Martirosyan et al (2024)	0.441621
GALNT10	URG	Martirosyan et al (2024)	0.535742
GALNT13	URG	Martirosyan et al (2024)	1.42311
GALNT15	URG	Martirosyan et al (2024)	0.518775
GALNT18	URG	Martirosyan et al (2024)	1.11852
GALNT2	URG	Martirosyan et al (2024)	0.868091
GALNTL6	URG	Martirosyan et al (2024)	2.10985
GALR1	URG	Martirosyan et al (2024)	0.414391
GAN	URG	Martirosyan et al (2024)	0.527858
GAP43	URG	Martirosyan et al (2024)	0.97657
GAPDH	URG	Martirosyan et al (2024)	1.81456
GARS	URG	Martirosyan et al (2024)	0.449712
GAS7	URG	Martirosyan et al (2024)	0.508399
GATAD2A	URG	Martirosyan et al (2024)	0.483752
GBE1	URG	Martirosyan et al (2024)	0.761073
GBP2	URG	Martirosyan et al (2024)	0.444367
GBP5	URG	Martirosyan et al (2024)	0.536654
GCC2	URG	Martirosyan et al (2024)	0.570791
GCNT2	URG	Martirosyan et al (2024)	0.600082
GDAP1	URG	Martirosyan et al (2024)	0.414714
GDI1	URG	Martirosyan et al (2024)	0.481169
GFAP	URG	Martirosyan et al (2024)	1.67633
GFRA1	URG	Martirosyan et al (2024)	0.784806
GGT5	URG	Martirosyan et al (2024)	0.576192
GHITM	URG	Martirosyan et al (2024)	0.999827
GHR	URG	Martirosyan et al (2024)	0.488152
GIMAP4	URG	Martirosyan et al (2024)	0.414199
GIMAP7	URG	Martirosyan et al (2024)	0.667637
GINS3	URG	Martirosyan et al (2024)	0.532933
GJA1	URG	Martirosyan et al (2024)	1.35735
GLCCI1	URG	Martirosyan et al (2024)	0.789714
GLDN	URG	Martirosyan et al (2024)	0.612347
GLI2	URG	Martirosyan et al (2024)	0.564949
GLI3	URG	Martirosyan et al (2024)	0.725417
GLIS3	URG	Martirosyan et al (2024)	1.82858
GLRA3	URG	Martirosyan et al (2024)	0.557764
GLRB	URG	Martirosyan et al (2024)	0.413137
GLS	URG	Martirosyan et al (2024)	0.664774
GLTP	URG	Martirosyan et al (2024)	0.600042
GLUD1	URG	Martirosyan et al (2024)	0.641737
GMDS	URG	Martirosyan et al (2024)	0.683973
GMPR	URG	Martirosyan et al (2024)	0.94764
GNA13	URG	Martirosyan et al (2024)	0.552015
GNA14	URG	Martirosyan et al (2024)	0.439538
GNAI1	URG	Martirosyan et al (2024)	0.903597
GNAI2	URG	Martirosyan et al (2024)	0.439941
GNAO1	URG	Martirosyan et al (2024)	0.821446
GNAQ	URG	Martirosyan et al (2024)	0.779253
GNAS	URG	Martirosyan et al (2024)	1.70518
GNB4	URG	Martirosyan et al (2024)	0.899863
GNB5	URG	Martirosyan et al (2024)	0.401137
GNG11	URG	Martirosyan et al (2024)	0.676977
GNG2	URG	Martirosyan et al (2024)	1.15563
GNG3	URG	Martirosyan et al (2024)	0.564733
GNLY	URG	Martirosyan et al (2024)	1.06367
GNPTAB	URG	Martirosyan et al (2024)	0.646277
GOLIM4	URG	Martirosyan et al (2024)	0.410353
GOT1	URG	Martirosyan et al (2024)	0.830323
GOT2	URG	Martirosyan et al (2024)	0.485907
GPAM	URG	Martirosyan et al (2024)	0.40804
GPATCH2L	URG	Martirosyan et al (2024)	0.422756
GPC5	URG	Martirosyan et al (2024)	2.40658
GPC6	URG	Martirosyan et al (2024)	1.03197
GPCPD1	URG	Martirosyan et al (2024)	0.781155
GPD2	URG	Martirosyan et al (2024)	0.419435
GPM6A	URG	Martirosyan et al (2024)	1.71426
GPM6B	URG	Martirosyan et al (2024)	1.2117
GPNMB	URG	Martirosyan et al (2024)	0.435705
GPR137C	URG	Martirosyan et al (2024)	0.402885
GPR158	URG	Martirosyan et al (2024)	0.716218
GPR17	URG	Martirosyan et al (2024)	0.60253
GPR174	URG	Martirosyan et al (2024)	0.58293
GPR34	URG	Martirosyan et al (2024)	0.595145
GPR37	URG	Martirosyan et al (2024)	0.83099
GPR37L1	URG	Martirosyan et al (2024)	0.457815
GPR75-ASB3	URG	Martirosyan et al (2024)	1.04688
GPR85	URG	Martirosyan et al (2024)	0.767459
GPRASP1	URG	Martirosyan et al (2024)	0.430404
GPRC5B	URG	Martirosyan et al (2024)	0.709548
GPRIN3	URG	Martirosyan et al (2024)	0.843828
GPX3	URG	Martirosyan et al (2024)	0.490734
GPX4	URG	Martirosyan et al (2024)	0.564271
GRAMD1B	URG	Martirosyan et al (2024)	0.492714
GRAMD1C	URG	Martirosyan et al (2024)	0.800736
GRAMD2B	URG	Martirosyan et al (2024)	1.21774
GRAP2	URG	Martirosyan et al (2024)	1.33643
GRB10	URG	Martirosyan et al (2024)	0.585314
GRB2	URG	Martirosyan et al (2024)	0.889811
GRIA1	URG	Martirosyan et al (2024)	0.775537
GRIA2	URG	Martirosyan et al (2024)	1.15238
GRIA3	URG	Martirosyan et al (2024)	0.832141
GRIA4	URG	Martirosyan et al (2024)	1.65712
GRID1	URG	Martirosyan et al (2024)	0.829045
GRID2	URG	Martirosyan et al (2024)	1.18893
GRIK1	URG	Martirosyan et al (2024)	1.74159
GRIK2	URG	Martirosyan et al (2024)	1.85387
GRIK3	URG	Martirosyan et al (2024)	0.613089
GRIK4	URG	Martirosyan et al (2024)	0.511461
GRIN1	URG	Martirosyan et al (2024)	1.01773
GRIN2B	URG	Martirosyan et al (2024)	0.615322
GRINA	URG	Martirosyan et al (2024)	0.419417
GRIP1	URG	Martirosyan et al (2024)	0.740025
GRK3	URG	Martirosyan et al (2024)	0.658731
GRK5	URG	Martirosyan et al (2024)	0.701536
GRM3	URG	Martirosyan et al (2024)	1.50454
GRM5	URG	Martirosyan et al (2024)	1.39939
GRM7	URG	Martirosyan et al (2024)	1.96222
GRM8	URG	Martirosyan et al (2024)	0.727078
GSAP	URG	Martirosyan et al (2024)	0.546819
GSE1	URG	Martirosyan et al (2024)	0.617792
GSG1L	URG	Martirosyan et al (2024)	0.883562
GSN	URG	Martirosyan et al (2024)	0.471978
GSTP1	URG	Martirosyan et al (2024)	0.412629
GTDC1	URG	Martirosyan et al (2024)	0.416531
GUCY1A2	URG	Martirosyan et al (2024)	0.696451
GUCY1B1	URG	Martirosyan et al (2024)	0.848228
GYG2	URG	Martirosyan et al (2024)	0.406759
GZMA	URG	Martirosyan et al (2024)	0.602099
GZMB	URG	Martirosyan et al (2024)	0.402399
GZMK	URG	Martirosyan et al (2024)	0.419423
H2AFY	URG	Martirosyan et al (2024)	0.593135
H3F3B	URG	Martirosyan et al (2024)	0.55204
HACD3	URG	Martirosyan et al (2024)	0.53332
HAPLN2	URG	Martirosyan et al (2024)	0.971132
HAVCR2	URG	Martirosyan et al (2024)	0.602168
HBS1L	URG	Martirosyan et al (2024)	0.479057
HCK	URG	Martirosyan et al (2024)	0.805422
HCLS1	URG	Martirosyan et al (2024)	0.94964
HDAC2-AS2	URG	Martirosyan et al (2024)	1.15737
HDAC9	URG	Martirosyan et al (2024)	1.18357
HEATR5B	URG	Martirosyan et al (2024)	0.436082
HECA	URG	Martirosyan et al (2024)	0.549677
HECW1	URG	Martirosyan et al (2024)	1.16942
HECW2	URG	Martirosyan et al (2024)	0.931471
HEG1	URG	Martirosyan et al (2024)	0.515702
HELB	URG	Martirosyan et al (2024)	0.624637
HELZ	URG	Martirosyan et al (2024)	0.550286
HERC1	URG	Martirosyan et al (2024)	0.525986
HERC2	URG	Martirosyan et al (2024)	0.843416
HERC4	URG	Martirosyan et al (2024)	0.556416
HERPUD1	URG	Martirosyan et al (2024)	0.563538
HERPUD2	URG	Martirosyan et al (2024)	0.448029
HES1	URG	Martirosyan et al (2024)	0.408975
HES4	URG	Martirosyan et al (2024)	0.646265
HHIP	URG	Martirosyan et al (2024)	1.20188
HIF1A	URG	Martirosyan et al (2024)	0.845807
HIF1A-AS2	URG	Martirosyan et al (2024)	0.796969
HIF3A	URG	Martirosyan et al (2024)	1.29278
HIGD1B	URG	Martirosyan et al (2024)	0.486488
HINT1	URG	Martirosyan et al (2024)	0.585867
HIP1	URG	Martirosyan et al (2024)	0.734735
HIP1R	URG	Martirosyan et al (2024)	0.649518
HIPK2	URG	Martirosyan et al (2024)	0.724334
HIPK3	URG	Martirosyan et al (2024)	0.443063
HIST1H2AC	URG	Martirosyan et al (2024)	0.734251
HIVEP2	URG	Martirosyan et al (2024)	0.59279
HIVEP3	URG	Martirosyan et al (2024)	0.556548
HK1	URG	Martirosyan et al (2024)	0.779838
HLA-A	URG	Martirosyan et al (2024)	1.25892
HLA-B	URG	Martirosyan et al (2024)	1.32614
HLA-C	URG	Martirosyan et al (2024)	1.11775
HLA-DMB	URG	Martirosyan et al (2024)	0.433983
HLA-DPA1	URG	Martirosyan et al (2024)	0.64426
HLA-DPB1	URG	Martirosyan et al (2024)	0.574627
HLA-DRA	URG	Martirosyan et al (2024)	1.10846
HLA-DRB1	URG	Martirosyan et al (2024)	0.755398
HLA-E	URG	Martirosyan et al (2024)	1.15579
HLA-F	URG	Martirosyan et al (2024)	0.469107
HMGCLL1	URG	Martirosyan et al (2024)	0.459649
HMGCS1	URG	Martirosyan et al (2024)	0.415769
HNRNPC	URG	Martirosyan et al (2024)	0.498593
HNRNPH1	URG	Martirosyan et al (2024)	0.476943
HPN-AS1	URG	Martirosyan et al (2024)	0.439202
HPRT1	URG	Martirosyan et al (2024)	0.400509
HPS3	URG	Martirosyan et al (2024)	0.427148
HPSE2	URG	Martirosyan et al (2024)	2.78855
HRASLS	URG	Martirosyan et al (2024)	0.646964
HS3ST1	URG	Martirosyan et al (2024)	0.469573
HS3ST4	URG	Martirosyan et al (2024)	2.20943
HS3ST5	URG	Martirosyan et al (2024)	1.06044
HS6ST2	URG	Martirosyan et al (2024)	0.53813
HS6ST3	URG	Martirosyan et al (2024)	1.56734
HSP90AA1	URG	Martirosyan et al (2024)	2.13057
HSP90AB1	URG	Martirosyan et al (2024)	2.09855
HSPA12A	URG	Martirosyan et al (2024)	0.770699
HSPA1A	URG	Martirosyan et al (2024)	0.543973
HSPA2	URG	Martirosyan et al (2024)	0.664452
HSPA4	URG	Martirosyan et al (2024)	0.549903
HSPA4L	URG	Martirosyan et al (2024)	0.812666
HSPA5	URG	Martirosyan et al (2024)	0.559322
HSPA8	URG	Martirosyan et al (2024)	1.53473
HSPA9	URG	Martirosyan et al (2024)	0.662884
HSPB1	URG	Martirosyan et al (2024)	0.638577
HSPB8	URG	Martirosyan et al (2024)	0.686684
HSPD1	URG	Martirosyan et al (2024)	0.516635
HSPH1	URG	Martirosyan et al (2024)	0.520444
HVCN1	URG	Martirosyan et al (2024)	0.430463
ICAM2	URG	Martirosyan et al (2024)	0.578375
ID1	URG	Martirosyan et al (2024)	0.971149
ID2	URG	Martirosyan et al (2024)	0.459366
ID3	URG	Martirosyan et al (2024)	0.802968
ID4	URG	Martirosyan et al (2024)	0.465586
IDS	URG	Martirosyan et al (2024)	0.825592
IER2	URG	Martirosyan et al (2024)	0.41383
IFI16	URG	Martirosyan et al (2024)	0.89742
IFI27	URG	Martirosyan et al (2024)	1.28017
IFI44L	URG	Martirosyan et al (2024)	0.680975
IFITM2	URG	Martirosyan et al (2024)	0.732542
IFITM3	URG	Martirosyan et al (2024)	1.47388
IFNG-AS1	URG	Martirosyan et al (2024)	0.735586
IFNGR1	URG	Martirosyan et al (2024)	0.924672
IFNGR2	URG	Martirosyan et al (2024)	0.636315
IGF1R	URG	Martirosyan et al (2024)	0.493945
IGF2R	URG	Martirosyan et al (2024)	0.434425
IGFBP7	URG	Martirosyan et al (2024)	1.27112
IGSF11	URG	Martirosyan et al (2024)	0.562569
IGSF21	URG	Martirosyan et al (2024)	1.02031
IGSF9B	URG	Martirosyan et al (2024)	0.464059
IKZF1	URG	Martirosyan et al (2024)	1.73708
IKZF3	URG	Martirosyan et al (2024)	1.24934
IL10RA	URG	Martirosyan et al (2024)	0.510659
IL12RB2	URG	Martirosyan et al (2024)	0.597417
IL13RA1	URG	Martirosyan et al (2024)	0.846178
IL17RA	URG	Martirosyan et al (2024)	0.784672
IL18	URG	Martirosyan et al (2024)	0.916546
IL18R1	URG	Martirosyan et al (2024)	0.427314
IL1R1	URG	Martirosyan et al (2024)	0.552659
IL1RAP	URG	Martirosyan et al (2024)	0.680202
IL1RAPL1	URG	Martirosyan et al (2024)	2.17168
IL1RAPL2	URG	Martirosyan et al (2024)	0.554332
IL32	URG	Martirosyan et al (2024)	0.715528
IL4R	URG	Martirosyan et al (2024)	0.574874
IL6R	URG	Martirosyan et al (2024)	0.448057
IL6ST	URG	Martirosyan et al (2024)	0.918447
IL7R	URG	Martirosyan et al (2024)	1.42119
ILDR2	URG	Martirosyan et al (2024)	0.617222
IMMP2L	URG	Martirosyan et al (2024)	0.41873
IMMT	URG	Martirosyan et al (2024)	0.492128
INA	URG	Martirosyan et al (2024)	1.24061
INF2	URG	Martirosyan et al (2024)	0.434642
INPP4A	URG	Martirosyan et al (2024)	0.809118
INPP4B	URG	Martirosyan et al (2024)	1.33426
INPP5D	URG	Martirosyan et al (2024)	1.66854
INSR	URG	Martirosyan et al (2024)	0.41934
INTS6	URG	Martirosyan et al (2024)	0.400174
IPCEF1	URG	Martirosyan et al (2024)	1.42416
IPO9-AS1	URG	Martirosyan et al (2024)	0.600594
IQCA1	URG	Martirosyan et al (2024)	1.22536
IQCJ-SCHIP1	URG	Martirosyan et al (2024)	1.08889
IQCK	URG	Martirosyan et al (2024)	0.511209
IQGAP1	URG	Martirosyan et al (2024)	0.723941
IQGAP2	URG	Martirosyan et al (2024)	1.66682
IRAK3	URG	Martirosyan et al (2024)	1.07807
IRF1	URG	Martirosyan et al (2024)	0.434376
IRF8	URG	Martirosyan et al (2024)	0.574254
ISCU	URG	Martirosyan et al (2024)	0.516707
ISG15	URG	Martirosyan et al (2024)	0.45346
ITCH	URG	Martirosyan et al (2024)	0.45309
ITGA1	URG	Martirosyan et al (2024)	1.01704
ITGA2	URG	Martirosyan et al (2024)	0.991114
ITGA4	URG	Martirosyan et al (2024)	1.25334
ITGA6	URG	Martirosyan et al (2024)	0.770989
ITGA7	URG	Martirosyan et al (2024)	0.577728
ITGA8	URG	Martirosyan et al (2024)	0.675663
ITGA9	URG	Martirosyan et al (2024)	0.718683
ITGAL	URG	Martirosyan et al (2024)	0.978669
ITGAM	URG	Martirosyan et al (2024)	0.575855
ITGAV	URG	Martirosyan et al (2024)	0.424445
ITGAX	URG	Martirosyan et al (2024)	0.837982
ITGB1	URG	Martirosyan et al (2024)	0.562411
ITGB2	URG	Martirosyan et al (2024)	0.496822
ITGB4	URG	Martirosyan et al (2024)	0.74108
ITIH5	URG	Martirosyan et al (2024)	1.23933
ITK	URG	Martirosyan et al (2024)	1.14582
ITM2A	URG	Martirosyan et al (2024)	0.924272
ITM2B	URG	Martirosyan et al (2024)	0.887755
ITPKB	URG	Martirosyan et al (2024)	1.10592
ITPR1	URG	Martirosyan et al (2024)	0.496263
ITPR2	URG	Martirosyan et al (2024)	1.42915
ITSN1	URG	Martirosyan et al (2024)	0.510753
ITSN2	URG	Martirosyan et al (2024)	0.433505
JAG1	URG	Martirosyan et al (2024)	0.51467
JAK1	URG	Martirosyan et al (2024)	0.995533
JAK2	URG	Martirosyan et al (2024)	0.758683
JAK3	URG	Martirosyan et al (2024)	0.421877
JAKMIP1	URG	Martirosyan et al (2024)	0.620577
JAKMIP3	URG	Martirosyan et al (2024)	0.461046
JAM3	URG	Martirosyan et al (2024)	0.920444
JAML	URG	Martirosyan et al (2024)	0.442004
JARID2	URG	Martirosyan et al (2024)	0.415494
JAZF1	URG	Martirosyan et al (2024)	1.0201
JCAD	URG	Martirosyan et al (2024)	0.638063
JDP2	URG	Martirosyan et al (2024)	0.44497
JUNB	URG	Martirosyan et al (2024)	0.554448
KALRN	URG	Martirosyan et al (2024)	1.61775
KANK1	URG	Martirosyan et al (2024)	0.46381
KANK3	URG	Martirosyan et al (2024)	0.440119
KANSL1	URG	Martirosyan et al (2024)	0.626882
KANTR	URG	Martirosyan et al (2024)	0.551829
KAT2B	URG	Martirosyan et al (2024)	0.831455
KAT6A	URG	Martirosyan et al (2024)	0.552084
KAT6B	URG	Martirosyan et al (2024)	0.49552
KATNAL2	URG	Martirosyan et al (2024)	0.512509
KAZN	URG	Martirosyan et al (2024)	1.24296
KCNAB1	URG	Martirosyan et al (2024)	0.572812
KCNAB2	URG	Martirosyan et al (2024)	0.619119
KCND2	URG	Martirosyan et al (2024)	1.68288
KCND3	URG	Martirosyan et al (2024)	0.951537
KCNE4	URG	Martirosyan et al (2024)	0.413481
KCNH8	URG	Martirosyan et al (2024)	1.30606
KCNIP1	URG	Martirosyan et al (2024)	0.959715
KCNIP3	URG	Martirosyan et al (2024)	0.430058
KCNIP4	URG	Martirosyan et al (2024)	2.54354
KCNJ2	URG	Martirosyan et al (2024)	0.422837
KCNJ6	URG	Martirosyan et al (2024)	1.66353
KCNK1	URG	Martirosyan et al (2024)	0.513567
KCNK13	URG	Martirosyan et al (2024)	0.788211
KCNMA1	URG	Martirosyan et al (2024)	1.01086
KCNMB2-AS1	URG	Martirosyan et al (2024)	1.11786
KCNMB4	URG	Martirosyan et al (2024)	1.04993
KCNN3	URG	Martirosyan et al (2024)	1.47605
KCNQ1	URG	Martirosyan et al (2024)	0.707249
KCNQ1OT1	URG	Martirosyan et al (2024)	0.427505
KCNQ3	URG	Martirosyan et al (2024)	1.80341
KCNQ5	URG	Martirosyan et al (2024)	0.90229
KCNT2	URG	Martirosyan et al (2024)	0.90609
KCTD1	URG	Martirosyan et al (2024)	0.45887
KCTD12	URG	Martirosyan et al (2024)	0.68795
KCTD16	URG	Martirosyan et al (2024)	0.837263
KCTD8	URG	Martirosyan et al (2024)	0.64851
KDM4C	URG	Martirosyan et al (2024)	0.554076
KHDRBS2	URG	Martirosyan et al (2024)	0.588166
KHDRBS3	URG	Martirosyan et al (2024)	1.0136
KIAA0319	URG	Martirosyan et al (2024)	0.510139
KIAA0930	URG	Martirosyan et al (2024)	0.42766
KIAA1211	URG	Martirosyan et al (2024)	0.893018
KIAA1217	URG	Martirosyan et al (2024)	1.42498
KIAA1324L	URG	Martirosyan et al (2024)	0.680636
KIAA1551	URG	Martirosyan et al (2024)	1.21107
KIAA1671	URG	Martirosyan et al (2024)	0.881099
KIF13A	URG	Martirosyan et al (2024)	0.778357
KIF13B	URG	Martirosyan et al (2024)	0.820452
KIF1A	URG	Martirosyan et al (2024)	0.580831
KIF21A	URG	Martirosyan et al (2024)	1.33441
KIF26B	URG	Martirosyan et al (2024)	0.905515
KIF3A	URG	Martirosyan et al (2024)	1.07684
KIF3C	URG	Martirosyan et al (2024)	0.767624
KIF5A	URG	Martirosyan et al (2024)	0.95651
KIF5C	URG	Martirosyan et al (2024)	0.604208
KIF6	URG	Martirosyan et al (2024)	0.85295
KIFAP3	URG	Martirosyan et al (2024)	0.817298
KIRREL3	URG	Martirosyan et al (2024)	1.80569
KIZ	URG	Martirosyan et al (2024)	0.432725
KLC1	URG	Martirosyan et al (2024)	1.11342
KLF12	URG	Martirosyan et al (2024)	1.04205
KLF2	URG	Martirosyan et al (2024)	0.764368
KLF6	URG	Martirosyan et al (2024)	0.601728
KLHL1	URG	Martirosyan et al (2024)	1.50685
KLHL13	URG	Martirosyan et al (2024)	0.600095
KLHL29	URG	Martirosyan et al (2024)	0.437425
KLHL32	URG	Martirosyan et al (2024)	1.11956
KLHL4	URG	Martirosyan et al (2024)	0.762801
KLHL5	URG	Martirosyan et al (2024)	0.625577
KLHL6	URG	Martirosyan et al (2024)	0.738428
KLK6	URG	Martirosyan et al (2024)	0.449208
KLRC1	URG	Martirosyan et al (2024)	0.462275
KLRC4-KLRK1	URG	Martirosyan et al (2024)	0.485759
KLRD1	URG	Martirosyan et al (2024)	0.984962
KMT2A	URG	Martirosyan et al (2024)	0.504323
KMT2E	URG	Martirosyan et al (2024)	0.550774
KNDC1	URG	Martirosyan et al (2024)	0.582325
KPNB1	URG	Martirosyan et al (2024)	0.41136
KREMEN1	URG	Martirosyan et al (2024)	0.407803
KSR2	URG	Martirosyan et al (2024)	0.610697
KYNU	URG	Martirosyan et al (2024)	0.63971
L1CAM	URG	Martirosyan et al (2024)	0.51006
L3MBTL4	URG	Martirosyan et al (2024)	0.442024
LAMA1	URG	Martirosyan et al (2024)	0.845855
LAMA2	URG	Martirosyan et al (2024)	1.56308
LAMA3	URG	Martirosyan et al (2024)	0.515813
LAMA4	URG	Martirosyan et al (2024)	0.712033
LAMC1	URG	Martirosyan et al (2024)	0.698125
LAMC3	URG	Martirosyan et al (2024)	0.484967
LAMP2	URG	Martirosyan et al (2024)	1.07297
LANCL1	URG	Martirosyan et al (2024)	1.07901
LAPTM5	URG	Martirosyan et al (2024)	0.983141
LARP1	URG	Martirosyan et al (2024)	0.48133
LARP4B	URG	Martirosyan et al (2024)	0.413736
LARP6	URG	Martirosyan et al (2024)	0.46297
LAT2	URG	Martirosyan et al (2024)	0.727298
LBH	URG	Martirosyan et al (2024)	0.48236
LCK	URG	Martirosyan et al (2024)	0.691345
LCP1	URG	Martirosyan et al (2024)	1.28543
LCP2	URG	Martirosyan et al (2024)	0.765019
LDB2	URG	Martirosyan et al (2024)	0.839171
LDB3	URG	Martirosyan et al (2024)	0.784934
LDHA	URG	Martirosyan et al (2024)	1.00773
LDHB	URG	Martirosyan et al (2024)	1.10923
LDLRAD4	URG	Martirosyan et al (2024)	1.22533
LEF1	URG	Martirosyan et al (2024)	1.0474
LEPR	URG	Martirosyan et al (2024)	0.484447
LEPROTL1	URG	Martirosyan et al (2024)	0.438436
LGALS1	URG	Martirosyan et al (2024)	0.587654
LGALS3	URG	Martirosyan et al (2024)	0.481972
LGI1	URG	Martirosyan et al (2024)	0.986285
LGR4	URG	Martirosyan et al (2024)	0.594842
LGR5	URG	Martirosyan et al (2024)	0.488849
LGR6	URG	Martirosyan et al (2024)	0.916384
LHFPL2	URG	Martirosyan et al (2024)	1.6351
LHFPL3	URG	Martirosyan et al (2024)	2.75144
LHFPL6	URG	Martirosyan et al (2024)	1.57686
LIFR	URG	Martirosyan et al (2024)	0.794187
LILRB4	URG	Martirosyan et al (2024)	0.4189
LIMCH1	URG	Martirosyan et al (2024)	0.99771
LIMD1	URG	Martirosyan et al (2024)	0.436919
LIMS1	URG	Martirosyan et al (2024)	0.732939
LIMS2	URG	Martirosyan et al (2024)	0.489987
LINC00278	URG	Martirosyan et al (2024)	0.699351
LINC00299	URG	Martirosyan et al (2024)	0.96242
LINC00320	URG	Martirosyan et al (2024)	0.686867
LINC00461	URG	Martirosyan et al (2024)	0.842076
LINC00499	URG	Martirosyan et al (2024)	1.09787
LINC00511	URG	Martirosyan et al (2024)	1.3286
LINC00609	URG	Martirosyan et al (2024)	1.40671
LINC00623	URG	Martirosyan et al (2024)	1.2535
LINC00639	URG	Martirosyan et al (2024)	1.12806
LINC00649	URG	Martirosyan et al (2024)	0.482214
LINC00836	URG	Martirosyan et al (2024)	0.665758
LINC00844	URG	Martirosyan et al (2024)	0.421604
LINC00861	URG	Martirosyan et al (2024)	0.692558
LINC00877	URG	Martirosyan et al (2024)	0.535432
LINC00937	URG	Martirosyan et al (2024)	0.446904
LINC00944	URG	Martirosyan et al (2024)	0.457543
LINC01088	URG	Martirosyan et al (2024)	2.2536
LINC01091	URG	Martirosyan et al (2024)	0.472512
LINC01094	URG	Martirosyan et al (2024)	0.829976
LINC01141	URG	Martirosyan et al (2024)	0.633728
LINC01170	URG	Martirosyan et al (2024)	1.02565
LINC01322	URG	Martirosyan et al (2024)	1.26775
LINC01470	URG	Martirosyan et al (2024)	0.449213
LINC01505	URG	Martirosyan et al (2024)	0.848259
LINC01608	URG	Martirosyan et al (2024)	1.36725
LINC01630	URG	Martirosyan et al (2024)	0.693911
LINC01684	URG	Martirosyan et al (2024)	0.611612
LINC01748	URG	Martirosyan et al (2024)	0.939257
LINC01934	URG	Martirosyan et al (2024)	1.4422
LINC02147	URG	Martirosyan et al (2024)	1.01581
LINC02223	URG	Martirosyan et al (2024)	0.904356
[truncated: 17,211 more rows]
